# Supplementary material for: MIR205HG/LEADR Long Noncoding RNA Binds to Primed Proximal Regulatory Regions in Prostate Basal Cells Through a Triplex- and Alu-Mediated Mechanism
Source: Front Cell Dev Biol. 2022 Jun 17;10:909097. doi: 10.3389/fcell.2022.909097 (PMC9247157; doi:10.3389/fcell.2022.909097)
Supplement: Supplementary file 2 [file Table1.XLSX]

## Sheet: Annotated Consensus Peaks
seqnames	start	end	width	strand	annotation	geneChr	geneStart	geneEnd	geneLength	geneStrand	geneId	transcriptId	distanceToTSS	ENTREZID	SYMBOL	SYMBOL	GENENAME
chr1	853207	857585	4379	*	Proximal region	1	852245	856396	4152	2	ENSG00000223764	ENST00000609207	0	100130417	LINC02593	RP11-54O7.3	long intergenic non-protein coding RNA 2593
chr1	962336	963642	1307	*	Intron (ENST00000379370/ENSG00000188157, intron 2 of 35)	1	969486	976105	6620	1	ENSG00000188157	ENST00000477585	-5844	375790	AGRN	AGRN	agrin
chr1	963756	964839	1084	*	Intron (ENST00000379370/ENSG00000188157, intron 2 of 35)	1	969486	976105	6620	1	ENSG00000188157	ENST00000477585	-4647	375790	AGRN	AGRN	agrin
chr1	1081137	1081722	586	*	Distal Intergenic	1	1072397	1079436	7040	1	ENSG00000223823	ENST00000416774	8740	254099	LINC01342	RP11-465B22.5	long intergenic non-protein coding RNA 1342
chr1	1162375	1162784	410	*	Exon (ENST00000459994/ENSG00000078808, exon 3 of 3)	1	1153903	1163976	10074	2	ENSG00000078808	ENST00000403997	1192	51150	SDF4	SDF4	stromal cell derived factor 4
chr1	1302069	1303715	1647	*	Distal Intergenic	1	1288072	1297157	9086	2	ENSG00000162576	ENST00000477278	-4912	54587	MXRA8	MXRA8	matrix remodeling associated 8
chr1	1305262	1305637	376	*	Distal Intergenic	1	1309624	1310524	901	2	ENSG00000175756	ENST00000489799	4887	54998	AURKAIP1	AURKAIP1	aurora kinase A interacting protein 1
chr1	1785931	1786211	281	*	Intron (ENST00000378609/ENSG00000078369, intron 1 of 11)	1	1735965	1763724	27760	2	ENSG00000078369	ENST00000437146	-22207	2782	GNB1	GNB1	G protein subunit beta 1
chr1	2206740	2207373	634	*	Intron (ENST00000378536/ENSG00000157933, intron 1 of 6)	1	2179435	2234815	55381	1	ENSG00000157933	ENST00000478223	27305	6497	SKI	SKI	SKI proto-oncogene
chr1	2464698	2464995	298	*	Distal Intergenic	1	2460184	2461684	1501	2	ENSG00000197921	ENST00000378453	-3014	388585	HES5	HES5	hes family bHLH transcription factor 5
chr1	2465480	2469575	4096	*	Distal Intergenic	1	2460184	2461684	1501	2	ENSG00000197921	ENST00000378453	-3796	388585	HES5	HES5	hes family bHLH transcription factor 5
chr1	2469895	2470456	562	*	Distal Intergenic	1	2477904	2478899	996	1	ENSG00000272449	ENST00000606645	-7448	NA	NA	RP3-395M20.12	NA
chr1	2735925	2737015	1091	*	Distal Intergenic	1	2730997	2731563	567	2	ENSG00000231630	ENST00000429389	-4362	NA	NA	RP11-740P5.3	NA
chr1	3629498	3631070	1573	*	Proximal region	1	3628764	3630862	2099	2	ENSG00000235131	ENST00000416554	0	NA	NA	RP5-1092A11.2	NA
chr1	3719632	3720240	609	*	Distal Intergenic	1	3696784	3713068	16285	2	ENSG00000130764	ENST00000378251	-6564	57470	LRRC47	LRRC47	leucine rich repeat containing 47
chr1	3720446	3721309	864	*	Distal Intergenic	1	3696784	3713068	16285	2	ENSG00000130764	ENST00000378251	-7378	57470	LRRC47	LRRC47	leucine rich repeat containing 47
chr1	3829110	3831235	2126	*	Exon (ENST00000442673/ENSG00000236423, exon 2 of 2)	1	3816980	3832011	15032	1	ENSG00000236423	ENST00000439488	12130	100133612	LINC01134	LINC01134	long intergenic non-protein coding RNA 1134
chr1	3831425	3832005	581	*	Exon (ENST00000442673/ENSG00000236423, exon 2 of 2)	1	3816980	3832011	15032	1	ENSG00000236423	ENST00000439488	14445	100133612	LINC01134	LINC01134	long intergenic non-protein coding RNA 1134
chr1	4126017	4126968	952	*	Distal Intergenic	1	4235588	4235959	372	2	ENSG00000229280	ENST00000449232	108991	NA	NA	RP11-374C13.1	NA
chr1	5307697	5308115	419	*	Distal Intergenic	1	5146519	5150959	4441	2	ENSG00000231510	ENST00000443270	-156738	NA	NA	RP11-542C10.1	NA
chr1	5308968	5309506	539	*	Distal Intergenic	1	5146519	5150959	4441	2	ENSG00000231510	ENST00000443270	-158009	NA	NA	RP11-542C10.1	NA
chr1	5431069	5431436	368	*	Distal Intergenic	1	5553038	5554734	1697	1	ENSG00000260972	ENST00000564261	-121602	NA	NA	RP1-58B11.1	NA
chr1	5927030	5928265	1236	*	Proximal region	1	5922871	5927712	4842	2	ENSG00000131697	ENST00000460696	0	261734	NPHP4	NPHP4	nephrocystin 4
chr1	5928657	5929113	457	*	Proximal region	1	5922871	5928435	5565	2	ENSG00000131697	ENST00000378161	-222	261734	NPHP4	NPHP4	nephrocystin 4
chr1	5938006	5938514	509	*	Proximal region	1	5934965	5937526	2562	2	ENSG00000131697	ENST00000506941	-480	261734	NPHP4	NPHP4	nephrocystin 4
chr1	6117823	6118434	612	*	Intron (ENST00000378111/ENSG00000069424, intron 3 of 7)	1	6106174	6158915	52742	1	ENSG00000069424	ENST00000458166	11649	8514	KCNAB2	KCNAB2	potassium voltage-gated channel subfamily A regulatory beta subunit 2
chr1	6118769	6121062	2294	*	Intron (ENST00000378111/ENSG00000069424, intron 3 of 7)	1	6106174	6158915	52742	1	ENSG00000069424	ENST00000458166	12595	8514	KCNAB2	KCNAB2	potassium voltage-gated channel subfamily A regulatory beta subunit 2
chr1	6498846	6499216	371	*	Proximal region	1	6500438	6505817	5380	1	ENSG00000187017	ENST00000418286	-1222	83715	ESPN	ESPN	espin
chr1	6547063	6547623	561	*	Proximal region	1	6526152	6546014	19863	2	ENSG00000171680	ENST00000400913	-1049	57449	PLEKHG5	PLEKHG5	pleckstrin homology and RhoGEF domain containing G5
chr1	6907859	6908424	566	*	Intron (ENST00000303635/ENSG00000171735, intron 3 of 22)	1	6913108	6948253	35146	1	ENSG00000171735	ENST00000470648	-4684	23261	CAMTA1	CAMTA1	calmodulin binding transcription activator 1
chr1	7061824	7062352	529	*	Intron (ENST00000303635/ENSG00000171735, intron 3 of 22)	1	7068436	7074339	5904	2	ENSG00000237365	ENST00000456701	11987	NA	NA	RP11-334N17.1	NA
chr1	7064824	7065177	354	*	Intron (ENST00000303635/ENSG00000171735, intron 3 of 22)	1	7068436	7074339	5904	2	ENSG00000237365	ENST00000456701	9162	NA	NA	RP11-334N17.1	NA
chr1	7654327	7654633	307	*	Intron (ENST00000303635/ENSG00000171735, intron 6 of 22)	1	7753184	7754904	1721	2	ENSG00000270171	ENST00000602640	100271	NA	NA	RP11-338N10.1	NA
chr1	9499829	9500334	506	*	Distal Intergenic	1	9497728	9497837	110	2	ENSG00000252956	ENST00000517147	-1992	NA	NA	RNA5SP40	NA
chr1	9561905	9562310	406	*	Intron (ENST00000441033/ENSG00000235263, intron 1 of 1)	1	9561151	9563530	2380	2	ENSG00000235263	ENST00000441033	1220	NA	NA	RP13-392I16.1	NA
chr1	9563534	9564458	925	*	Proximal region	1	9561151	9563530	2380	2	ENSG00000235263	ENST00000441033	-4	NA	NA	RP13-392I16.1	NA
chr1	9581031	9581433	403	*	Distal Intergenic	1	9561151	9563530	2380	2	ENSG00000235263	ENST00000441033	-17501	NA	NA	RP13-392I16.1	NA
chr1	10896644	10896901	258	*	Distal Intergenic	1	10707270	10856707	149438	2	ENSG00000130940	ENST00000344008	-39937	54897	CASZ1	CASZ1	castor zinc finger 1
chr1	10897209	10898088	880	*	Distal Intergenic	1	10707270	10856707	149438	2	ENSG00000130940	ENST00000344008	-40502	54897	CASZ1	CASZ1	castor zinc finger 1
chr1	11105946	11106436	491	*	Exon (ENST00000480221/ENSG00000009724, exon 3 of 3)	1	11086580	11107280	20701	2	ENSG00000009724	ENST00000400897	844	10747	MASP2	MASP2	mannan binding lectin serine peptidase 2
chr1	11511396	11511716	321	*	Distal Intergenic	1	11485314	11485878	565	2	ENSG00000224338	ENST00000435243	-25518	NA	NA	RP11-149P14.1	NA
chr1	11890925	11891391	467	*	Intron (ENST00000312413/ENSG00000011021, intron 12 of 21)	1	11889906	11894365	4460	1	ENSG00000011021	ENST00000494028	1019	1185	CLCN6	CLCN6	chloride voltage-gated channel 6
chr1	12774012	12774731	720	*	Proximal region	1	12776118	12788726	12609	1	ENSG00000188984	ENST00000332530	-1387	126767	AADACL3	AADACL3	arylacetamide deacetylase like 3
chr1	14155244	14158348	3105	*	Distal Intergenic	1	14098221	14104958	6738	1	ENSG00000116731	ENST00000487453	57023	7799	PRDM2	PRDM2	PR/SET domain 2
chr1	14361836	14362332	497	*	Distal Intergenic	1	14450728	14450830	103	2	ENSG00000252151	ENST00000516342	88498	NA	NA	RNU6-1265P	NA
chr1	14362613	14363644	1032	*	Distal Intergenic	1	14450728	14450830	103	2	ENSG00000252151	ENST00000516342	87186	NA	NA	RNU6-1265P	NA
chr1	15287143	15287988	846	*	5' UTR	1	15272415	15392293	119879	1	ENSG00000189337	ENST00000400797	14728	23254	KAZN	KAZN	kazrin, periplakin interacting protein
chr1	15325147	15325710	564	*	Intron (ENST00000491547/ENSG00000189337, intron 2 of 6)	1	15272415	15392293	119879	1	ENSG00000189337	ENST00000400797	52732	23254	KAZN	KAZN	kazrin, periplakin interacting protein
chr1	15373990	15374384	395	*	Intron (ENST00000491547/ENSG00000189337, intron 4 of 6)	1	15272415	15392293	119879	1	ENSG00000189337	ENST00000400797	101575	23254	KAZN	KAZN	kazrin, periplakin interacting protein
chr1	15683603	15684349	747	*	Proximal region	1	15684287	15690813	6527	1	ENSG00000142621	ENST00000483120	0	114827	FHAD1	FHAD1	forkhead associated phosphopeptide binding domain 1
chr1	15686021	15686341	321	*	Intron (ENST00000375999/ENSG00000142621, intron 20 of 32)	1	15684287	15690813	6527	1	ENSG00000142621	ENST00000483120	1734	114827	FHAD1	FHAD1	forkhead associated phosphopeptide binding domain 1
chr1	15765719	15769579	3861	*	Proximal region	1	15766846	15773149	6304	1	ENSG00000162438	ENST00000483406	0	11330	CTRC	CTRC	chymotrypsin C
chr1	15770388	15770846	459	*	Intron (ENST00000375949/ENSG00000162438, intron 5 of 7)	1	15766846	15773149	6304	1	ENSG00000162438	ENST00000483406	3542	11330	CTRC	CTRC	chymotrypsin C
chr1	16507052	16507604	553	*	Distal Intergenic	1	16524349	16524852	504	1	ENSG00000234166	ENST00000457809	-16745	NA	NA	ARHGEF19-AS1	NA
chr1	16546944	16547260	317	*	Intron (ENST00000602586/ENSG00000237276, intron 8 of 16)	1	16542952	16543823	872	2	ENSG00000237276	ENST00000475369	-3121	NA	NA	ANO7P1	NA
chr1	16547838	16548511	674	*	Intron (ENST00000602586/ENSG00000237276, intron 6 of 16)	1	16542952	16543823	872	2	ENSG00000237276	ENST00000475369	-4015	NA	NA	ANO7P1	NA
chr1	17215268	17216003	736	*	Proximal region	1	17215590	17216097	508	1	ENSG00000235241	ENST00000453917	0	NA	NA	RP11-108M9.5	NA
chr1	17738506	17738985	480	*	Exon (ENST00000375436/ENSG00000179051, exon 11 of 13)	1	17740127	17740190	64	2	ENSG00000266727	ENST00000583469	1205	NA	NA	AC004824.1	NA
chr1	18354393	18355050	658	*	Distal Intergenic	1	18392151	18400906	8756	1	ENSG00000261781	ENST00000569711	-37101	101927876	LINC01654	RP11-174G17.2	long intergenic non-protein coding RNA 1654
chr1	18813874	18815091	1218	*	Distal Intergenic	1	18807424	18812478	5055	1	ENSG00000179023	ENST00000400664	6450	127707	KLHDC7A	KLHDC7A	kelch domain containing 7A
chr1	19205304	19205635	332	*	Intron (ENST00000494072/ENSG00000255275, intron 17 of 26)	1	19209696	19209769	74	2	ENSG00000265606	ENST00000577305	4134	100616120	MIR4695	MIR4695	microRNA 4695
chr1	19456809	19457120	312	*	Intron (ENST00000375217/ENSG00000127481, intron 60 of 105)	1	19450971	19454195	3225	2	ENSG00000127481	ENST00000475973	-2614	23352	UBR4	UBR4	ubiquitin protein ligase E3 component n-recognin 4
chr1	19911045	19911974	930	*	Distal Intergenic	1	19918296	19923326	5031	2	ENSG00000235185	ENST00000416470	11352	105378614	LOC105378614	RP5-1056L3.1	uncharacterized LOC105378614
chr1	20301522	20301914	393	*	Downstream (<1kb)	1	20304739	20305560	822	2	ENSG00000188257	ENST00000461140	3646	5320	PLA2G2A	PLA2G2A	phospholipase A2 group IIA
chr1	21370048	21370583	536	*	Intron (ENST00000264211/ENSG00000075151, intron 1 of 30)	1	21133158	21377395	244238	2	ENSG00000075151	ENST00000374935	6812	8672	EIF4G3	EIF4G3	eukaryotic translation initiation factor 4 gamma 3
chr1	21370871	21371696	826	*	Intron (ENST00000264211/ENSG00000075151, intron 1 of 30)	1	21133158	21377395	244238	2	ENSG00000075151	ENST00000374935	5699	8672	EIF4G3	EIF4G3	eukaryotic translation initiation factor 4 gamma 3
chr1	21534815	21535366	552	*	Distal Intergenic	1	21546307	21548574	2268	2	ENSG00000117298	ENST00000531334	13208	1889	ECE1	ECE1	endothelin converting enzyme 1
chr1	22456958	22457606	649	*	Proximal region	1	22453531	22456344	2814	2	ENSG00000162552	ENST00000415567	-614	54361	WNT4	WNT4	Wnt family member 4
chr1	22605206	22606547	1342	*	Distal Intergenic	1	22592732	22592793	62	1	ENSG00000266564	ENST00000581169	12474	100616433	MIR4418	MIR4418	microRNA 4418
chr1	22640459	22640823	365	*	Distal Intergenic	1	22649333	22649824	492	2	ENSG00000234397	ENST00000487348	9001	NA	NA	RP11-415K20.1	NA
chr1	22642226	22643523	1298	*	Distal Intergenic	1	22649333	22649824	492	2	ENSG00000234397	ENST00000487348	6301	NA	NA	RP11-415K20.1	NA
chr1	22662436	22663999	1564	*	Distal Intergenic	1	22649333	22649824	492	2	ENSG00000234397	ENST00000487348	-12612	NA	NA	RP11-415K20.1	NA
chr1	22780360	22781227	868	*	Intron (ENST00000404138/ENSG00000184677, intron 2 of 18)	1	22778472	22853855	75384	1	ENSG00000184677	ENST00000374651	1888	9923	ZBTB40	ZBTB40	zinc finger and BTB domain containing 40
chr1	22782067	22782470	404	*	Intron (ENST00000404138/ENSG00000184677, intron 2 of 18)	1	22778472	22853855	75384	1	ENSG00000184677	ENST00000374651	3595	9923	ZBTB40	ZBTB40	zinc finger and BTB domain containing 40
chr1	22860563	22860925	363	*	Distal Intergenic	1	22843967	22846201	2235	1	ENSG00000237200	ENST00000438551	16596	NA	NA	ZBTB40-IT1	NA
chr1	23009645	23009945	301	*	Distal Intergenic	1	23037332	23217758	180427	1	ENSG00000133216	ENST00000544305	-27387	2048	EPHB2	EPHB2	EPH receptor B2
chr1	24114743	24115525	783	*	Distal Intergenic	1	24117460	24122029	4570	1	ENSG00000011009	ENST00000374514	-1935	11313	LYPLA2	LYPLA2	lysophospholipase 2
chr1	24564976	24565860	885	*	Distal Intergenic	1	24554407	24554520	114	1	ENSG00000221032	ENST00000408105	10569	NA	NA	AL590683.1	NA
chr1	24588491	24588962	472	*	Distal Intergenic	1	24606257	24606345	89	2	ENSG00000266511	ENST00000584309	17383	NA	NA	AL590683.2	NA
chr1	26811877	26812697	821	*	Distal Intergenic	1	26799920	26801851	1932	1	ENSG00000198830	ENST00000493418	11957	3151	HMGN2	HMGN2	high mobility group nucleosomal binding domain 2
chr1	26812871	26814610	1740	*	Distal Intergenic	1	26799920	26801851	1932	1	ENSG00000198830	ENST00000493418	12951	3151	HMGN2	HMGN2	high mobility group nucleosomal binding domain 2
chr1	27349538	27350405	868	*	Distal Intergenic	1	27331511	27339327	7817	2	ENSG00000158246	ENST00000289166	-10211	115572	TENT5B	FAM46B	terminal nucleotidyltransferase 5B
chr1	27603570	27604744	1175	*	Intron (ENST00000319394/ENSG00000142784, intron 3 of 15)	1	27614200	27635110	20911	1	ENSG00000142784	ENST00000491239	-9456	23038	WDTC1	WDTC1	WD and tetratricopeptide repeats 1
chr1	27604990	27606403	1414	*	Intron (ENST00000319394/ENSG00000142784, intron 3 of 15)	1	27614200	27635110	20911	1	ENSG00000142784	ENST00000491239	-7797	23038	WDTC1	WDTC1	WD and tetratricopeptide repeats 1
chr1	28075763	28076275	513	*	Intron (ENST00000373954/ENSG00000009780, intron 6 of 8)	1	28071285	28086696	15412	1	ENSG00000009780	ENST00000446647	4478	199870	FAM76A	FAM76A	family with sequence similarity 76 member A
chr1	28077260	28078587	1328	*	Intron (ENST00000373954/ENSG00000009780, intron 6 of 8)	1	28071285	28086696	15412	1	ENSG00000009780	ENST00000446647	5975	199870	FAM76A	FAM76A	family with sequence similarity 76 member A
chr1	28569531	28570523	993	*	Intron (ENST00000468425/ENSG00000130770, intron 2 of 2)	1	28566020	28567964	1945	2	ENSG00000270605	ENST00000604716	-1567	NA	NA	RP5-1092A3.4	NA
chr1	29798057	29798526	470	*	Distal Intergenic	1	29814705	29823405	8701	2	ENSG00000225011	ENST00000515851	24879	NA	NA	RP11-810H18.1	NA
chr1	30169954	30170253	300	*	Distal Intergenic	1	30181698	30182394	697	2	ENSG00000228176	ENST00000422638	12141	NA	NA	RP4-656G21.1	NA
chr1	30620689	30621086	398	*	Distal Intergenic	1	30613110	30614454	1345	1	ENSG00000233372	ENST00000441046	7579	NA	NA	RP5-893G23.1	NA
chr1	30660921	30661302	382	*	Distal Intergenic	1	30699370	30699462	93	1	ENSG00000231251	ENST00000442774	-38068	NA	NA	RP3-357I16.1	NA
chr1	30661496	30662981	1486	*	Distal Intergenic	1	30699370	30699462	93	1	ENSG00000231251	ENST00000442774	-36389	NA	NA	RP3-357I16.1	NA
chr1	30898144	30898505	362	*	Distal Intergenic	1	30888672	30893955	5284	1	ENSG00000231949	ENST00000420354	9472	NA	NA	RP4-591L5.2	NA
chr1	30918794	30919773	980	*	Distal Intergenic	1	30888672	30893955	5284	1	ENSG00000231949	ENST00000420354	30122	NA	NA	RP4-591L5.2	NA
chr1	32321761	32323071	1311	*	Proximal region	1	32307620	32321169	13550	2	ENSG00000203620	ENST00000453837	-592	NA	NA	RP11-84A19.2	NA
chr1	32775930	32776611	682	*	Intron (ENST00000373548/ENSG00000116478, intron 2 of 13)	1	32792790	32797382	4593	1	ENSG00000116478	ENST00000490081	-16179	3065	HDAC1	HDAC1	histone deacetylase 1
chr1	33741641	33742214	574	*	5' UTR	1	33745951	33747574	1624	1	ENSG00000160094	ENST00000477934	-3737	149076	ZNF362	ZNF362	zinc finger protein 362
chr1	33786091	33787290	1200	*	Proximal region	1	33772367	33786699	14333	2	ENSG00000184389	ENST00000442999	0	127550	A3GALT2	A3GALT2	alpha 1,3-galactosyltransferase 2
chr1	33788139	33788781	643	*	Proximal region	1	33772367	33786699	14333	2	ENSG00000184389	ENST00000442999	-1440	127550	A3GALT2	A3GALT2	alpha 1,3-galactosyltransferase 2
chr1	33982511	33983030	520	*	Intron (ENST00000241312/ENSG00000121904, intron 69 of 69)	1	33977608	33978343	736	2	ENSG00000235907	ENST00000424879	-4168	NA	NA	RP4-580O19.2	NA
chr1	34679125	34679548	424	*	Intron (ENST00000373374/ENSG00000142698, intron 6 of 6)	1	34643271	34684732	41462	1	ENSG00000142698	ENST00000488417	35854	84970	C1orf94	C1orf94	chromosome 1 open reading frame 94
chr1	34682405	34682708	304	*	Intron (ENST00000373374/ENSG00000142698, intron 6 of 6)	1	34643271	34684732	41462	1	ENSG00000142698	ENST00000488417	39134	84970	C1orf94	C1orf94	chromosome 1 open reading frame 94
chr1	34982428	34983386	959	*	Distal Intergenic	1	35135200	35135295	96	2	ENSG00000207941	ENST00000385206	151909	693137	MIR552	MIR552	microRNA 552
chr1	34983738	34984517	780	*	Distal Intergenic	1	35135200	35135295	96	2	ENSG00000207941	ENST00000385206	150778	693137	MIR552	MIR552	microRNA 552
chr1	34984771	34985712	942	*	Distal Intergenic	1	35135200	35135295	96	2	ENSG00000207941	ENST00000385206	149583	693137	MIR552	MIR552	microRNA 552
chr1	36118479	36119844	1366	*	Distal Intergenic	1	36067185	36107445	40261	2	ENSG00000126067	ENST00000373237	-11034	5690	PSMB2	PSMB2	proteasome 20S subunit beta 2
chr1	36120441	36121223	783	*	Distal Intergenic	1	36067185	36107445	40261	2	ENSG00000126067	ENST00000373237	-12996	5690	PSMB2	PSMB2	proteasome 20S subunit beta 2
chr1	36928346	36928838	493	*	Intron (ENST00000373116/ENSG00000116898, intron 2 of 7)	1	36921375	36929946	8572	2	ENSG00000116898	ENST00000462067	1108	64960	MRPS15	MRPS15	mitochondrial ribosomal protein S15
chr1	37274686	37274987	302	*	Intron (ENST00000373091/ENSG00000163873, intron 13 of 15)	1	37238741	37241369	2629	1	ENSG00000234481	ENST00000451375	35945	NA	NA	RP4-614N24.1	NA
chr1	38245248	38245689	442	*	Downstream (2-3kb)	1	38248129	38248557	429	2	ENSG00000227416	ENST00000417484	2868	NA	NA	RP11-109P14.2	NA
chr1	38246078	38246763	686	*	Downstream (1-2kb)	1	38248129	38248557	429	2	ENSG00000227416	ENST00000417484	1794	NA	NA	RP11-109P14.2	NA
chr1	38416335	38416747	413	*	Distal Intergenic	1	38326369	38412729	86361	2	ENSG00000204084	ENST00000373023	-3606	3633	INPP5B	INPP5B	inositol polyphosphate-5-phosphatase B
chr1	38473919	38474568	650	*	Proximal region	1	38474930	38484781	9852	1	ENSG00000183520	ENST00000483182	-362	51118	UTP11	UTP11L	UTP11 small subunit processome component
chr1	38475293	38475860	568	*	Proximal region	1	38474930	38484781	9852	1	ENSG00000183520	ENST00000483182	363	51118	UTP11	UTP11L	UTP11 small subunit processome component
chr1	38476442	38477014	573	*	Proximal region	1	38478406	38482648	4243	1	ENSG00000183520	ENST00000486563	-1392	51118	UTP11	UTP11L	UTP11 small subunit processome component
chr1	38476026	38478143	2118	*	Proximal region	1	38478406	38482648	4243	1	ENSG00000183520	ENST00000486563	-263	51118	UTP11	UTP11L	UTP11 small subunit processome component
chr1	39051144	39051862	719	*	Distal Intergenic	1	38940868	38942156	1289	1	ENSG00000238063	ENST00000452971	110276	NA	NA	RP11-329N22.1	NA
chr1	39141940	39142274	335	*	Distal Intergenic	1	39174603	39176562	1960	1	ENSG00000215895	ENST00000442006	-32329	NA	NA	RP11-334L9.1	NA
chr1	39165355	39166622	1268	*	Distal Intergenic	1	39174603	39176562	1960	1	ENSG00000215895	ENST00000442006	-7981	NA	NA	RP11-334L9.1	NA
chr1	39834094	39834974	881	*	Intron (ENST00000545844/ENSG00000127603, intron 45 of 93)	1	39796810	39952659	155850	1	ENSG00000127603	ENST00000289893	37284	23499	MACF1	MACF1	microtubule actin crosslinking factor 1
chr1	39836575	39837869	1295	*	Intron (ENST00000545844/ENSG00000127603, intron 46 of 93)	1	39876151	39882154	6004	1	ENSG00000255103	ENST00000530275	-38282	NA	NA	KIAA0754	NA
chr1	39968473	39969644	1172	*	Intron (ENST00000331593/ENSG00000183682, intron 1 of 6)	1	39980628	39982162	1535	1	ENSG00000237624	ENST00000447263	-10984	192217	OXCT2P1	OXCT2P1	3-oxoacid CoA-transferase 2 pseudogene 1
chr1	40858370	40859658	1289	*	Intron (ENST00000435168/ENSG00000084070, intron 2 of 6)	1	40862507	40887932	25426	1	ENSG00000084070	ENST00000539317	-2849	64744	SMAP2	SMAP2	small ArfGAP2
chr1	40860140	40861351	1212	*	Proximal region	1	40862507	40887932	25426	1	ENSG00000084070	ENST00000539317	-1156	64744	SMAP2	SMAP2	small ArfGAP2
chr1	41270183	41270908	726	*	Proximal region	1	41270518	41270811	294	1	ENSG00000264582	ENST00000477493	0	NA	NA	RN7SL326P	NA
chr1	41954956	41955816	861	*	Distal Intergenic	1	41944798	41950344	5547	2	ENSG00000127129	ENST00000490783	-4612	1907	EDN2	EDN2	endothelin 2
chr1	41975185	41976582	1398	*	3' UTR	1	42001114	42001539	426	1	ENSG00000230881	ENST00000440249	-24532	NA	NA	RP11-486B10.3	NA
chr1	41975920	41977151	1232	*	3' UTR	1	42001114	42001539	426	1	ENSG00000230881	ENST00000440249	-23963	NA	NA	RP11-486B10.3	NA
chr1	41977464	41978255	792	*	Intron (ENST00000372583/ENSG00000127124, intron 8 of 8)	1	42001114	42001539	426	1	ENSG00000230881	ENST00000440249	-22859	NA	NA	RP11-486B10.3	NA
chr1	41993547	41993849	303	*	Intron (ENST00000372583/ENSG00000127124, intron 5 of 8)	1	42001114	42001539	426	1	ENSG00000230881	ENST00000440249	-7265	NA	NA	RP11-486B10.3	NA
chr1	42046431	42047569	1139	*	Proximal region	1	41975901	42045571	69671	2	ENSG00000127124	ENST00000460604	-860	59269	HIVEP3	HIVEP3	HIVEP zinc finger 3
chr1	42169042	42171384	2343	*	Intron (ENST00000372583/ENSG00000127124, intron 1 of 8)	1	41976122	42166672	190551	2	ENSG00000127124	ENST00000429157	-2370	59269	HIVEP3	HIVEP3	HIVEP zinc finger 3
chr1	42171802	42172390	589	*	Intron (ENST00000372583/ENSG00000127124, intron 1 of 8)	1	41976122	42166672	190551	2	ENSG00000127124	ENST00000429157	-5130	59269	HIVEP3	HIVEP3	HIVEP zinc finger 3
chr1	43596512	43597365	854	*	Distal Intergenic	1	43610824	43622067	11244	1	ENSG00000186973	ENST00000410048	-13459	440585	FAM183A	FAM183A	family with sequence similarity 183 member A
chr1	43607822	43608273	452	*	Distal Intergenic	1	43610824	43622067	11244	1	ENSG00000186973	ENST00000410048	-2551	440585	FAM183A	FAM183A	family with sequence similarity 183 member A
chr1	43608663	43609785	1123	*	Proximal region	1	43610824	43622067	11244	1	ENSG00000186973	ENST00000410048	-1039	440585	FAM183A	FAM183A	family with sequence similarity 183 member A
chr1	43809254	43809633	380	*	Intron (ENST00000372470/ENSG00000117400, intron 6 of 11)	1	43803520	43815208	11689	1	ENSG00000117400	ENST00000413998	5734	4352	MPL	MPL	MPL proto-oncogene, thrombopoietin receptor
chr1	43810415	43811332	918	*	Intron (ENST00000372470/ENSG00000117400, intron 6 of 11)	1	43803520	43815208	11689	1	ENSG00000117400	ENST00000413998	6895	4352	MPL	MPL	MPL proto-oncogene, thrombopoietin receptor
chr1	44273873	44274202	330	*	Intron (ENST00000532911/ENSG00000126091, intron 4 of 5)	1	44257779	44386176	128398	1	ENSG00000126091	ENST00000461375	16094	6487	ST3GAL3	ST3GAL3	ST3 beta-galactoside alpha-2,3-sialyltransferase 3
chr1	44275000	44276455	1456	*	Intron (ENST00000532911/ENSG00000126091, intron 4 of 5)	1	44257779	44386176	128398	1	ENSG00000126091	ENST00000461375	17221	6487	ST3GAL3	ST3GAL3	ST3 beta-galactoside alpha-2,3-sialyltransferase 3
chr1	44278061	44278563	503	*	Intron (ENST00000532911/ENSG00000126091, intron 4 of 5)	1	44257779	44386176	128398	1	ENSG00000126091	ENST00000461375	20282	6487	ST3GAL3	ST3GAL3	ST3 beta-galactoside alpha-2,3-sialyltransferase 3
chr1	44346591	44347460	870	*	Intron (ENST00000489897/ENSG00000126091, intron 6 of 9)	1	44365260	44395848	30589	1	ENSG00000126091	ENST00000490502	-17800	6487	ST3GAL3	ST3GAL3	ST3 beta-galactoside alpha-2,3-sialyltransferase 3
chr1	44746834	44747226	393	*	Intron (ENST00000456170/ENSG00000117419, intron 5 of 6)	1	44687265	44722593	35329	2	ENSG00000117419	ENST00000462341	-24241	79033	ERI3	ERI3	ERI1 exoribonuclease family member 3
chr1	44923588	44923880	293	*	Intron (ENST00000355387/ENSG00000187147, intron 2 of 14)	1	44889712	45116737	227026	1	ENSG00000187147	ENST00000443020	33876	55182	RNF220	RNF220	ring finger protein 220
chr1	45006737	45007148	412	*	Intron (ENST00000355387/ENSG00000187147, intron 2 of 14)	1	45011165	45011224	60	1	ENSG00000263381	ENST00000581357	-4017	100847089	MIR5584	MIR5584	microRNA 5584
chr1	45780533	45780791	259	*	Distal Intergenic	1	45553747	45771881	218135	2	ENSG00000162415	ENST00000464588	-8652	57643	ZSWIM5	ZSWIM5	zinc finger SWIM-type containing 5
chr1	45966195	45966626	432	*	Proximal region	1	45959538	45965751	6214	2	ENSG00000236624	ENST00000415578	-444	NA	NA	CCDC163P	NA
chr1	46642768	46643897	1130	*	Proximal region	1	46509333	46642160	132828	2	ENSG00000117461	ENST00000540385	-608	8503	PIK3R3	PIK3R3	phosphoinositide-3-kinase regulatory subunit 3
chr1	46715881	46717069	1189	*	Intron (ENST00000463715/ENSG00000085999, intron 3 of 6)	1	46714184	46733256	19073	1	ENSG00000085999	ENST00000487700	1697	8438	RAD54L	RAD54L	RAD54 like
chr1	46806636	46808890	2255	*	Proximal region	1	46806859	46827864	21006	1	ENSG00000117481	ENST00000471871	0	387338	NSUN4	NSUN4	NOP2/Sun RNA methyltransferase 4
chr1	46809068	46809713	646	*	Proximal region	1	46809684	46811046	1363	1	ENSG00000117481	ENST00000475281	0	387338	NSUN4	NSUN4	NOP2/Sun RNA methyltransferase 4
chr1	48107604	48108040	437	*	Distal Intergenic	1	48086765	48086849	85	2	ENSG00000221447	ENST00000408520	-20755	NA	NA	AL591415.1	NA
chr1	48110422	48111622	1201	*	Distal Intergenic	1	48086765	48086849	85	2	ENSG00000221447	ENST00000408520	-23573	NA	NA	AL591415.1	NA
chr1	49468691	49469017	327	*	Intron (ENST00000371839/ENSG00000186094, intron 5 of 13)	1	49049542	49511386	461845	2	ENSG00000186094	ENST00000416121	42369	84871	AGBL4	AGBL4	ATP/GTP binding protein like 4
chr1	50529349	50530076	728	*	Intron (ENST00000448907/ENSG00000162374, intron 1 of 6)	1	50513686	50667540	153855	1	ENSG00000162374	ENST00000448907	15663	1996	ELAVL4	ELAVL4	ELAV like RNA binding protein 4
chr1	50656318	50656672	355	*	Intron (ENST00000448907/ENSG00000162374, intron 3 of 6)	1	50642802	50663257	20456	1	ENSG00000162374	ENST00000474675	13516	1996	ELAVL4	ELAVL4	ELAV like RNA binding protein 4
chr1	50807621	50808059	439	*	Distal Intergenic	1	50791942	50792682	741	1	ENSG00000234080	ENST00000414530	15679	NA	NA	RP11-183G22.1	NA
chr1	51380575	51381007	433	*	Intron (ENST00000396153/ENSG00000185104, intron 1 of 18)	1	51171456	51425410	253955	2	ENSG00000185104	ENST00000487898	44403	11124	FAF1	FAF1	Fas associated factor 1
chr1	51731461	51732886	1426	*	Proximal region	1	51730588	51731746	1159	2	ENSG00000236434	ENST00000422306	0	NA	NA	RP11-296A18.6	NA
chr1	52389120	52390350	1231	*	Intron (ENST00000371655/ENSG00000169213, intron 4 of 4)	1	52366592	52366643	52	2	ENSG00000265769	ENST00000581406	-22477	NA	NA	AL589663.1	NA
chr1	52393741	52394132	392	*	Intron (ENST00000371655/ENSG00000169213, intron 4 of 4)	1	52366592	52366643	52	2	ENSG00000265769	ENST00000581406	-27098	NA	NA	AL589663.1	NA
chr1	53242647	53243470	824	*	Intron (ENST00000443756/ENSG00000162378, intron 3 of 11)	1	53237866	53238320	455	2	ENSG00000228929	ENST00000437890	-4327	NA	NA	RP11-159C21.4	NA
chr1	53244767	53245589	823	*	Exon (ENST00000443756/ENSG00000162378, exon 4 of 12)	1	53237866	53238320	455	2	ENSG00000228929	ENST00000437890	-6447	NA	NA	RP11-159C21.4	NA
chr1	53246468	53247151	684	*	Intron (ENST00000443756/ENSG00000162378, intron 4 of 11)	1	53237866	53238320	455	2	ENSG00000228929	ENST00000437890	-8148	NA	NA	RP11-159C21.4	NA
chr1	53987372	53988682	1311	*	Intron (ENST00000312233/ENSG00000174332, intron 5 of 9)	1	53925649	53930352	4704	1	ENSG00000143006	ENST00000463126	61723	63948	DMRTB1	DMRTB1	DMRT like family B with proline rich C-terminal 1
chr1	53988900	53990410	1511	*	Intron (ENST00000312233/ENSG00000174332, intron 5 of 9)	1	53925649	53930352	4704	1	ENSG00000143006	ENST00000463126	63251	63948	DMRTB1	DMRTB1	DMRT like family B with proline rich C-terminal 1
chr1	54131085	54131485	401	*	Intron (ENST00000312233/ENSG00000174332, intron 1 of 9)	1	54154422	54154485	64	2	ENSG00000239007	ENST00000459222	23000	NA	NA	RNU7-95P	NA
chr1	54670462	54670857	396	*	Exon (ENST00000487096/ENSG00000116221, exon 2 of 4)	1	54665892	54684049	18158	1	ENSG00000116221	ENST00000336230	4570	51253	MRPL37	MRPL37	mitochondrial ribosomal protein L37
chr1	54767893	54768288	396	*	Intron (ENST00000326956/ENSG00000157216, intron 1 of 13)	1	54751078	54753044	1967	1	ENSG00000225632	ENST00000426901	16815	NA	NA	RP5-997D24.3	NA
chr1	55375188	55376088	901	*	Distal Intergenic	1	55353405	55354523	1119	1	ENSG00000233203	ENST00000433690	21783	NA	NA	RP11-67L3.4	NA
chr1	55419794	55420392	599	*	Distal Intergenic	1	55446465	55457966	11502	1	ENSG00000143001	ENST00000371268	-26073	199964	TMEM61	TMEM61	transmembrane protein 61
chr1	55728904	55729244	341	*	Distal Intergenic	1	55691314	55691396	83	1	ENSG00000265822	ENST00000581938	37590	100616272	MIR4422	MIR4422	microRNA 4422
chr1	55990566	55991249	684	*	Distal Intergenic	1	55950544	55950645	102	2	ENSG00000272051	ENST00000606692	-39921	NA	NA	Y_RNA	NA
chr1	55991524	55991988	465	*	Distal Intergenic	1	55950544	55950645	102	2	ENSG00000272051	ENST00000606692	-40879	NA	NA	Y_RNA	NA
chr1	56195011	56195500	490	*	Intron (ENST00000422374/ENSG00000234810, intron 2 of 2)	1	56289480	56333921	44442	1	ENSG00000233147	ENST00000424357	-93980	NA	NA	RP11-90C4.1	NA
chr1	56195755	56198446	2692	*	Exon (ENST00000422374/ENSG00000234810, exon 3 of 3)	1	56289480	56333921	44442	1	ENSG00000233147	ENST00000424357	-91034	NA	NA	RP11-90C4.1	NA
chr1	56818636	56819071	436	*	Distal Intergenic	1	56843005	56843090	86	2	ENSG00000223307	ENST00000411375	24019	NA	NA	AC119674.1	NA
chr1	57047800	57048095	296	*	Intron (ENST00000461655/ENSG00000162407, intron 2 of 3)	1	56960419	57045241	84823	2	ENSG00000162407	ENST00000371250	-2559	8613	PLPP3	PPAP2B	phospholipid phosphatase 3
chr1	57048881	57049485	605	*	Intron (ENST00000461655/ENSG00000162407, intron 2 of 3)	1	57051285	57051915	631	2	ENSG00000224980	ENST00000421838	2430	NA	NA	RP11-377K22.3	NA
chr1	58428236	58429261	1026	*	Intron (ENST00000485760/ENSG00000173406, intron 5 of 20)	1	58291743	58349757	58015	2	ENSG00000173406	ENST00000477280	-78479	1600	DAB1	DAB1	DAB adaptor protein 1
chr1	58940798	58941261	464	*	Intron (ENST00000485760/ENSG00000173406, intron 3 of 20)	1	58928224	58971871	43648	2	ENSG00000162600	ENST00000460671	30610	115209	OMA1	OMA1	OMA1 zinc metallopeptidase
chr1	58943646	58944146	501	*	Intron (ENST00000485760/ENSG00000173406, intron 3 of 20)	1	58928224	58971871	43648	2	ENSG00000162600	ENST00000460671	27725	115209	OMA1	OMA1	OMA1 zinc metallopeptidase
chr1	59316978	59317337	360	*	Proximal region	1	59304120	59316926	12807	2	ENSG00000231740	ENST00000424592	-52	NA	NA	RP11-63G10.2	NA
chr1	59547754	59549197	1444	*	Exon (ENST00000449812/ENSG00000237352, exon 2 of 4)	1	59521671	59543788	22118	2	ENSG00000235215	ENST00000451090	-3966	NA	NA	RP11-145M4.2	NA
chr1	64821927	64822605	679	*	Distal Intergenic	1	64850081	64850142	62	2	ENSG00000238653	ENST00000458856	27537	NA	NA	RNU7-62P	NA
chr1	65024289	65025089	801	*	Intron (ENST00000371073/ENSG00000158966, intron 2 of 26)	1	65029360	65158741	129382	1	ENSG00000158966	ENST00000470527	-4271	57685	CACHD1	CACHD1	cache domain containing 1
chr1	65311790	65314106	2317	*	Proximal region	1	65307157	65313790	6634	2	ENSG00000162434	ENST00000465376	0	3716	JAK1	JAK1	Janus kinase 1
chr1	67058468	67059482	1015	*	Intron (ENST00000237247/ENSG00000118473, intron 2 of 26)	1	67081622	67091788	10167	1	ENSG00000118473	ENST00000484988	-22140	84251	SGIP1	SGIP1	SH3GL interacting endocytic adaptor 1
chr1	67907995	67908343	349	*	Distal Intergenic	1	67873493	67896098	22606	2	ENSG00000142864	ENST00000370994	-11897	26135	SERBP1	SERBP1	SERPINE1 mRNA binding protein 1
chr1	68750780	68751460	681	*	Distal Intergenic	1	68748071	68748305	235	1	ENSG00000225242	ENST00000430845	2709	NA	NA	COX6B1P7	NA
chr1	68772389	68772825	437	*	Distal Intergenic	1	68748071	68748305	235	1	ENSG00000225242	ENST00000430845	24318	NA	NA	COX6B1P7	NA
chr1	68775627	68776030	404	*	Distal Intergenic	1	68748071	68748305	235	1	ENSG00000225242	ENST00000430845	27556	NA	NA	COX6B1P7	NA
chr1	68920446	68922384	1939	*	Distal Intergenic	1	68894505	68915642	21138	2	ENSG00000116745	ENST00000262340	-4804	6121	RPE65	RPE65	retinoid isomerohydrolase RPE65
chr1	70539441	70539849	409	*	Intron (ENST00000310961/ENSG00000033122, intron 23 of 26)	1	70573433	70613688	40256	1	ENSG00000033122	ENST00000588515	-33584	57554	LRRC7	LRRC7	leucine rich repeat containing 7
chr1	71257236	71257755	520	*	Distal Intergenic	1	71181616	71185972	4357	2	ENSG00000226208	ENST00000423187	-71264	NA	NA	RP11-99H8.1	NA
chr1	71692478	71693157	680	*	Intron (ENST00000455406/ENSG00000229956, intron 3 of 3)	1	71716682	71717802	1121	1	ENSG00000237726	ENST00000411721	-23525	NA	NA	RP11-386O9.2	NA
chr1	74116646	74116949	304	*	Intron (ENST00000424953/ENSG00000223479, intron 1 of 2)	1	74100899	74175264	74366	1	ENSG00000223479	ENST00000424953	15747	NA	NA	RP4-788P17.1	NA
chr1	74995626	74995903	278	*	Intron (ENST00000557284/ENSG00000259030, intron 25 of 26)	1	75005939	75010112	4174	1	ENSG00000116783	ENST00000465473	-10036	51086	TNNI3K	TNNI3K	TNNI3 interacting kinase
chr1	74996805	74997360	556	*	Intron (ENST00000557284/ENSG00000259030, intron 25 of 26)	1	75005939	75010112	4174	1	ENSG00000116783	ENST00000465473	-8579	51086	TNNI3K	TNNI3K	TNNI3 interacting kinase
chr1	74998422	74999071	650	*	Intron (ENST00000557284/ENSG00000259030, intron 25 of 26)	1	75005939	75010112	4174	1	ENSG00000116783	ENST00000465473	-6868	51086	TNNI3K	TNNI3K	TNNI3 interacting kinase
chr1	78034725	78035011	287	*	Intron (ENST00000481346/ENSG00000036549, intron 8 of 10)	1	78022930	78024421	1492	1	ENSG00000154027	ENST00000531672	11795	26289	AK5	AK5	adenylate kinase 5
chr1	78035527	78036082	556	*	Intron (ENST00000481346/ENSG00000036549, intron 8 of 10)	1	78022930	78024421	1492	1	ENSG00000154027	ENST00000531672	12597	26289	AK5	AK5	adenylate kinase 5
chr1	78919162	78919805	644	*	Intron (ENST00000370758/ENSG00000122420, intron 2 of 3)	1	78956757	79002695	45939	1	ENSG00000122420	ENST00000497923	-36952	5737	PTGFR	PTGFR	prostaglandin F receptor
chr1	81289406	81289955	550	*	Distal Intergenic	1	81106969	81112473	5505	1	ENSG00000234184	ENST00000443565	182437	101927412	LINC01781	RP5-887A10.1	long intergenic non-protein coding RNA 1781
chr1	83210681	83211012	332	*	Distal Intergenic	1	83368866	83632498	263633	1	ENSG00000230817	ENST00000452901	-157854	103283057	LINC01362	RP4-601K24.1	long intergenic non-protein coding RNA 1362
chr1	85074973	85075314	342	*	Distal Intergenic	1	85093913	85097431	3519	2	ENSG00000180869	ENST00000327308	22117	439927	LINC01555	C1orf180	long intergenic non-protein coding RNA 1555
chr1	85076380	85076940	561	*	Distal Intergenic	1	85093913	85097431	3519	2	ENSG00000180869	ENST00000327308	20491	439927	LINC01555	C1orf180	long intergenic non-protein coding RNA 1555
chr1	85351209	85351541	333	*	Intron (ENST00000370611/ENSG00000171517, intron 1 of 2)	1	85279087	85358896	79810	2	ENSG00000171517	ENST00000370611	7355	23566	LPAR3	LPAR3	lysophosphatidic acid receptor 3
chr1	85540524	85540927	404	*	Intron (ENST00000370596/ENSG00000162643, intron 3 of 21)	1	85528069	85598710	70642	1	ENSG00000162643	ENST00000464801	12455	126820	WDR63	WDR63	WD repeat domain 63
chr1	85596470	85597195	726	*	Intron (ENST00000370596/ENSG00000162643, intron 21 of 21)	1	85599477	85599556	80	1	ENSG00000266110	ENST00000580922	-2282	100616481	MIR4423	MIR4423	microRNA 4423
chr1	85703647	85703998	352	*	Distal Intergenic	1	85723126	85725316	2191	2	ENSG00000162642	ENST00000344356	21318	148423	C1orf52	C1orf52	chromosome 1 open reading frame 52
chr1	86513559	86513902	344	*	Intron (ENST00000436319/ENSG00000171502, intron 11 of 57)	1	86495537	86496272	736	1	ENSG00000229505	ENST00000417340	18022	NA	NA	RP4-682E18.1	NA
chr1	86694024	86694326	303	*	Distal Intergenic	1	86591775	86622626	30852	2	ENSG00000171502	ENST00000496682	-71398	255631	COL24A1	COL24A1	collagen type XXIV alpha 1 chain
chr1	87716655	87716902	248	*	Distal Intergenic	1	87794151	87814606	20456	1	ENSG00000143013	ENST00000370544	-77249	8543	LMO4	LMO4	LIM domain only 4
chr1	87855123	87855437	315	*	Distal Intergenic	1	87819207	87837338	18132	2	ENSG00000227290	ENST00000452509	-17785	100505768	LINC01364	RP4-544H6.2	long intergenic non-protein coding RNA 1364
chr1	89906279	89906539	261	*	Distal Intergenic	1	89875878	89891802	15925	1	ENSG00000225492	ENST00000394662	30401	400759	GBP1P1	GBP1P1	guanylate binding protein 1 pseudogene 1
chr1	91282587	91283207	621	*	Intron (ENST00000435649/ENSG00000233593, intron 2 of 3)	1	91295104	91301718	6615	2	ENSG00000233593	ENST00000455680	18511	105378853	LINC02609	RP4-665J23.1	long intergenic non-protein coding RNA 2609
chr1	91284007	91284379	373	*	Intron (ENST00000435649/ENSG00000233593, intron 2 of 3)	1	91295104	91301718	6615	2	ENSG00000233593	ENST00000455680	17339	105378853	LINC02609	RP4-665J23.1	long intergenic non-protein coding RNA 2609
chr1	91299598	91299944	347	*	Intron (ENST00000435649/ENSG00000233593, intron 1 of 3)	1	91295104	91301718	6615	2	ENSG00000233593	ENST00000455680	1774	105378853	LINC02609	RP4-665J23.1	long intergenic non-protein coding RNA 2609
chr1	92863387	92863743	357	*	3' UTR	1	92867948	92868242	295	2	ENSG00000242764	ENST00000470692	4499	NA	NA	RN7SL824P	NA
chr1	92865828	92866208	381	*	3' UTR	1	92867948	92868242	295	2	ENSG00000242764	ENST00000470692	2034	NA	NA	RN7SL824P	NA
chr1	94846765	94847350	586	*	Distal Intergenic	1	94871951	94872438	488	2	ENSG00000232918	ENST00000442943	25088	NA	NA	RP11-366L18.1	NA
chr1	94925310	94925765	456	*	Intron (ENST00000394233/ENSG00000117528, intron 2 of 18)	1	94945778	94953347	7570	1	ENSG00000117528	ENST00000493416	-20013	5825	ABCD3	ABCD3	ATP binding cassette subfamily D member 3
chr1	94989429	94989842	414	*	Distal Intergenic	1	94979030	94984052	5023	1	ENSG00000117528	ENST00000464165	10399	5825	ABCD3	ABCD3	ATP binding cassette subfamily D member 3
chr1	95567840	95568142	303	*	Distal Intergenic	1	95582894	95663163	80270	1	ENSG00000152078	ENST00000370203	-14752	148534	TLCD4	TMEM56	TLC domain containing 4
chr1	95838252	95839419	1168	*	Intron (ENST00000426881/ENSG00000237954, intron 1 of 2)	1	95821791	95846528	24738	2	ENSG00000237954	ENST00000427695	7109	NA	NA	RP11-14O19.2	NA
chr1	95934365	95934661	297	*	Distal Intergenic	1	95940293	95944912	4620	1	ENSG00000233907	ENST00000424943	-5632	440594	LINC01761	RP4-617C6.1	long intergenic non-protein coding RNA 1761
chr1	96113247	96114819	1573	*	Intron (ENST00000456933/ENSG00000228971, intron 2 of 3)	1	96208652	96225026	16375	1	ENSG00000271252	ENST00000603401	-93833	NA	NA	RP11-286B14.2	NA
chr1	96273345	96273778	434	*	Distal Intergenic	1	96208652	96225026	16375	1	ENSG00000271252	ENST00000603401	64693	NA	NA	RP11-286B14.2	NA
chr1	96274913	96275309	397	*	Distal Intergenic	1	96208652	96225026	16375	1	ENSG00000271252	ENST00000603401	66261	NA	NA	RP11-286B14.2	NA
chr1	97952950	97953763	814	*	Intron (ENST00000370192/ENSG00000188641, intron 13 of 22)	1	98011257	98012514	1258	1	ENSG00000228057	ENST00000425785	-57494	NA	NA	SEC63P1	NA
chr1	99416163	99417135	973	*	Intron (ENST00000370188/ENSG00000117598, intron 3 of 5)	1	99469832	99614408	144577	1	ENSG00000232825	ENST00000425113	-52697	100129620	LOC100129620	RP5-896L10.1	uncharacterized LOC100129620
chr1	99417364	99417942	579	*	Intron (ENST00000370188/ENSG00000117598, intron 3 of 5)	1	99469832	99614408	144577	1	ENSG00000232825	ENST00000425113	-51890	100129620	LOC100129620	RP5-896L10.1	uncharacterized LOC100129620
chr1	103221070	103221468	399	*	Distal Intergenic	1	103228878	103319398	90521	2	ENSG00000230864	ENST00000414418	97930	NA	NA	RP5-936J12.1	NA
chr1	103755189	103755658	470	*	Distal Intergenic	1	103817769	103828355	10587	1	ENSG00000232753	ENST00000424955	-62111	NA	NA	RP11-347K2.1	NA
chr1	103756013	103756586	574	*	Distal Intergenic	1	103817769	103828355	10587	1	ENSG00000232753	ENST00000424955	-61183	NA	NA	RP11-347K2.1	NA
chr1	104993411	104993734	324	*	Distal Intergenic	1	104695928	104696452	525	2	ENSG00000228347	ENST00000432567	-296959	NA	NA	FTLP17	NA
chr1	105683409	105684466	1058	*	Distal Intergenic	1	105976616	105977443	828	1	ENSG00000225036	ENST00000454213	-292150	NA	NA	RP11-414B7.1	NA
chr1	106296401	106297277	877	*	Distal Intergenic	1	106240661	106240840	180	1	ENSG00000227850	ENST00000419651	55740	NA	NA	SEPT2P1	NA
chr1	106297347	106300669	3323	*	Distal Intergenic	1	106240661	106240840	180	1	ENSG00000227850	ENST00000419651	56686	NA	NA	SEPT2P1	NA
chr1	108573492	108574180	689	*	Distal Intergenic	1	108561275	108561393	119	2	ENSG00000264753	ENST00000582803	-12099	NA	NA	AL390036.1	NA
chr1	108575606	108576129	524	*	Distal Intergenic	1	108561275	108561393	119	2	ENSG00000264753	ENST00000582803	-14213	NA	NA	AL390036.1	NA
chr1	108644363	108644651	289	*	Distal Intergenic	1	108614993	108617115	2123	1	ENSG00000226822	ENST00000451023	29370	NA	NA	RP11-356N1.2	NA
chr1	109023627	109024292	666	*	Distal Intergenic	1	109044980	109046077	1098	1	ENSG00000227832	ENST00000453250	-20688	NA	NA	ST13P21	NA
chr1	109024899	109025240	342	*	Distal Intergenic	1	109044980	109046077	1098	1	ENSG00000227832	ENST00000453250	-19740	NA	NA	ST13P21	NA
chr1	109026848	109027301	454	*	Distal Intergenic	1	109044980	109046077	1098	1	ENSG00000227832	ENST00000453250	-17679	NA	NA	ST13P21	NA
chr1	109653569	109654067	499	*	Intron (ENST00000369948/ENSG00000179902, intron 1 of 4)	1	109648577	109655369	6793	2	ENSG00000179902	ENST00000369945	1302	127003	C1orf194	C1orf194	chromosome 1 open reading frame 194
chr1	110271057	110271391	335	*	Intron (ENST00000429410/ENSG00000134201, intron 1 of 1)	1	110268442	110317874	49433	1	ENSG00000241720	ENST00000431955	2615	NA	NA	RP4-735C1.4	NA
chr1	110293852	110295015	1164	*	Proximal region	1	110292978	110294168	1191	2	ENSG00000198758	ENST00000498743	0	79574	EPS8L3	EPS8L3	EPS8 like 3
chr1	110607567	110609547	1981	*	Intron (ENST00000473429/ENSG00000143093, intron 12 of 13)	1	110602616	110613322	10707	2	ENSG00000156150	ENST00000369792	3775	257	ALX3	ALX3	ALX homeobox 3
chr1	110828655	110828974	320	*	Downstream (<1kb)	1	110815106	110815229	124	1	ENSG00000200536	ENST00000363666	13549	NA	NA	SNORA25	NA
chr1	110829742	110830325	584	*	Exon (ENST00000449169/ENSG00000227963, exon 4 of 4)	1	110815106	110815229	124	1	ENSG00000200536	ENST00000363666	14636	NA	NA	SNORA25	NA
chr1	110986510	110987521	1012	*	Distal Intergenic	1	110993822	110999976	6155	1	ENSG00000143125	ENST00000271331	-6301	84432	PROK1	PROK1	prokineticin 1
chr1	111395474	111395795	322	*	Proximal region	1	111396560	111397513	954	1	ENSG00000232791	ENST00000486033	-765	NA	NA	OR11I1P	NA
chr1	111396631	111397392	762	*	Proximal region	1	111396560	111397513	954	1	ENSG00000232791	ENST00000486033	71	NA	NA	OR11I1P	NA
chr1	111732585	111732971	387	*	Proximal region	1	111729796	111731950	2155	2	ENSG00000162777	ENST00000468692	-635	79961	DENND2D	DENND2D	DENN domain containing 2D
chr1	111944444	111945249	806	*	Distal Intergenic	1	111925482	111934441	8960	2	ENSG00000227179	ENST00000436252	-10003	441897	PGBP	PGCP1	pepsinogen B, pseudogene
chr1	112672172	112672497	326	*	Distal Intergenic	1	112738124	112738228	105	1	ENSG00000239111	ENST00000459606	-65627	NA	NA	snoU13	NA
chr1	112806358	112807192	835	*	Intron (ENST00000427290/ENSG00000231246, intron 1 of 1)	1	112738124	112738228	105	1	ENSG00000239111	ENST00000459606	68234	NA	NA	snoU13	NA
chr1	114505215	114505585	371	*	Proximal region	1	114506062	114520426	14365	1	ENSG00000163349	ENST00000361587	-477	204851	HIPK1	HIPK1	homeodomain interacting protein kinase 1
chr1	114582062	114582620	559	*	Distal Intergenic	1	114544055	114544857	803	2	ENSG00000270780	ENST00000604433	-37205	NA	NA	RP4-590F24.1	NA
chr1	115369949	115370458	510	*	Distal Intergenic	1	115379848	115394074	14227	1	ENSG00000227970	ENST00000452683	-9390	NA	NA	NR1H5P	NA
chr1	115371373	115372033	661	*	Distal Intergenic	1	115379848	115394074	14227	1	ENSG00000227970	ENST00000452683	-7815	NA	NA	NR1H5P	NA
chr1	115771548	115773001	1454	*	Distal Intergenic	1	115825655	115910693	85039	1	ENSG00000228035	ENST00000425449	-52654	112840934	NGF-AS1	RP4-663N10.1	NGF antisense RNA 1
chr1	115819863	115820258	396	*	Distal Intergenic	1	115825655	115910693	85039	1	ENSG00000228035	ENST00000425449	-5397	112840934	NGF-AS1	RP4-663N10.1	NGF antisense RNA 1
chr1	116972922	116973418	497	*	Intron (ENST00000423907/ENSG00000233154, intron 2 of 3)	1	116971671	116975990	4320	2	ENSG00000230381	ENST00000449303	2572	NA	NA	RP4-655J12.5	NA
chr1	116974058	116974828	771	*	Intron (ENST00000423907/ENSG00000233154, intron 2 of 3)	1	116971671	116975990	4320	2	ENSG00000230381	ENST00000449303	1162	NA	NA	RP4-655J12.5	NA
chr1	117565939	117566337	399	*	Intron (ENST00000256652/ENSG00000134256, intron 7 of 9)	1	117568919	117575143	6225	2	ENSG00000236137	ENST00000421254	8806	101929099	LOC101929099	RP11-27K13.3	uncharacterized LOC101929099
chr1	121170901	121171214	314	*	Exon (ENST00000445260/ENSG00000231429, exon 4 of 4)	1	121154579	121171134	16556	1	ENSG00000231429	ENST00000445260	16322	NA	NA	RP11-343N15.2	NA
chr1	143961832	143962135	304	*	Intron (ENST00000467933/ENSG00000196369, intron 2 of 4)	1	143916242	144094424	178183	1	ENSG00000196369	ENST00000491897	45590	647135	SRGAP2B	SRGAP2B	SLIT-ROBO Rho GTPase activating protein 2B
chr1	145447418	145448595	1178	*	Distal Intergenic	1	145440853	145441490	638	1	ENSG00000117289	ENST00000486597	6565	NA	NA	TXNIP	NA
chr1	145449045	145450840	1796	*	Distal Intergenic	1	145440853	145441490	638	1	ENSG00000117289	ENST00000486597	8192	NA	NA	TXNIP	NA
chr1	146980225	146980605	381	*	Distal Intergenic	1	146986158	146989699	3542	2	ENSG00000234610	ENST00000437831	9094	NA	NA	LINC00624	NA
chr1	147271618	147272034	417	*	Distal Intergenic	1	147249700	147261065	11366	1	ENSG00000234190	ENST00000426504	21918	NA	NA	RP11-433J22.3	NA
chr1	148893004	148893335	332	*	Distal Intergenic	1	148900615	148903715	3101	1	ENSG00000175658	ENST00000421395	-7280	NA	NA	DRD5P2	NA
chr1	150094159	150095220	1062	*	Intron (ENST00000369130/ENSG00000136631, intron 14 of 14)	1	150081289	150117103	35815	1	ENSG00000136631	ENST00000484306	12870	11311	VPS45	VPS45	vacuolar protein sorting 45 homolog
chr1	150143290	150144177	888	*	Distal Intergenic	1	150131600	150136916	5317	1	ENSG00000023902	ENST00000502767	11690	51177	PLEKHO1	PLEKHO1	pleckstrin homology domain containing O1
chr1	151095565	151096035	471	*	3' UTR	1	151102551	151104086	1536	2	ENSG00000261168	ENST00000563624	8051	NA	NA	RP11-68I18.10	NA
chr1	151119004	151120553	1550	*	Proximal region	1	151104161	151119104	14944	2	ENSG00000143434	ENST00000368914	0	10500	SEMA6C	SEMA6C	semaphorin 6C
chr1	151121138	151122819	1682	*	Distal Intergenic	1	151104161	151119104	14944	2	ENSG00000143434	ENST00000368914	-2034	10500	SEMA6C	SEMA6C	semaphorin 6C
chr1	151316113	151317140	1028	*	Proximal region	1	151316173	151317143	971	2	ENSG00000143390	ENST00000475144	3	5993	RFX5	RFX5	regulatory factor X5
chr1	151317478	151320390	2913	*	Proximal region	1	151313116	151319727	6612	2	ENSG00000143390	ENST00000290524	0	5993	RFX5	RFX5	regulatory factor X5
chr1	151320709	151321469	761	*	Proximal region	1	151314436	151319833	5398	2	ENSG00000143390	ENST00000452671	-876	5993	RFX5	RFX5	regulatory factor X5
chr1	151775383	151775762	380	*	Intron (ENST00000368820/ENSG00000213171, intron 1 of 1)	1	151772740	151778630	5891	2	ENSG00000213171	ENST00000368820	2868	339398	LINGO4	LINGO4	leucine rich repeat and Ig domain containing 4
chr1	151826609	151828319	1711	*	Proximal region	1	151819739	151826173	6435	2	ENSG00000196407	ENST00000368817	-436	284486	THEM5	THEM5	thioesterase superfamily member 5
chr1	151828818	151829878	1061	*	Distal Intergenic	1	151819739	151826173	6435	2	ENSG00000196407	ENST00000368817	-2645	284486	THEM5	THEM5	thioesterase superfamily member 5
chr1	152395052	152395705	654	*	Intron (ENST00000411804/ENSG00000227415, intron 1 of 1)	1	152381719	152386739	5021	2	ENSG00000143536	ENST00000271835	-8313	49860	CRNN	CRNN	cornulin
chr1	152690570	152690950	381	*	Proximal region	1	152691998	152692905	908	1	ENSG00000198854	ENST00000368775	-1048	100129271	C1orf68	C1orf68	chromosome 1 open reading frame 68
chr1	152839481	152839916	436	*	Distal Intergenic	1	152850793	152857523	6731	1	ENSG00000163206	ENST00000368765	-10877	4184	SMCP	SMCP	sperm mitochondria associated cysteine rich protein
chr1	152914533	152914848	316	*	Intron (ENST00000419578/ENSG00000224308, intron 1 of 1)	1	152902516	152921686	19171	2	ENSG00000224308	ENST00000419578	6838	101927988	LINC01527	RP1-13P20.6	long intergenic non-protein coding RNA 1527
chr1	152915805	152917021	1217	*	Intron (ENST00000419578/ENSG00000224308, intron 1 of 1)	1	152902516	152921686	19171	2	ENSG00000224308	ENST00000419578	4665	101927988	LINC01527	RP1-13P20.6	long intergenic non-protein coding RNA 1527
chr1	153542158	153544203	2046	*	Distal Intergenic	1	153533816	153540366	6551	2	ENSG00000196754	ENST00000368710	-1792	6273	S100A2	S100A2	S100 calcium binding protein A2
chr1	153544638	153544983	346	*	Distal Intergenic	1	153533816	153540366	6551	2	ENSG00000196754	ENST00000368710	-4272	6273	S100A2	S100A2	S100 calcium binding protein A2
chr1	154596177	154596453	277	*	Intron (ENST00000292205/ENSG00000160710, intron 1 of 14)	1	154574554	154600388	25835	2	ENSG00000160710	ENST00000494866	3935	103	ADAR	ADAR	adenosine deaminase RNA specific
chr1	154808722	154809986	1265	*	Intron (ENST00000271915/ENSG00000143603, intron 1 of 7)	1	154679902	154832319	152418	2	ENSG00000143603	ENST00000361147	22333	3782	KCNN3	KCNN3	potassium calcium-activated channel subfamily N member 3
chr1	154992771	154993792	1022	*	Intron (ENST00000485982/ENSG00000163354, intron 15 of 15)	1	154991059	154999069	8011	2	ENSG00000163354	ENST00000467991	5277	127579	DCST2	DCST2	DC-STAMP domain containing 2
chr1	155014018	155015182	1165	*	Exon (ENST00000525273/ENSG00000163357, exon 7 of 15)	1	155017667	155018594	928	2	ENSG00000232093	ENST00000452962	3412	NA	NA	RP11-307C12.11	NA
chr1	155016280	155017629	1350	*	Intron (ENST00000525273/ENSG00000163357, intron 10 of 14)	1	155017667	155018594	928	2	ENSG00000232093	ENST00000452962	965	NA	NA	RP11-307C12.11	NA
chr1	155089479	155090407	929	*	Distal Intergenic	1	155092966	155093074	109	1	ENSG00000202027	ENST00000365157	-2559	NA	NA	Y_RNA	NA
chr1	155090666	155091338	673	*	Downstream (2-3kb)	1	155092966	155093074	109	1	ENSG00000202027	ENST00000365157	-1628	NA	NA	Y_RNA	NA
chr1	155091545	155092414	870	*	Proximal region	1	155092966	155093074	109	1	ENSG00000202027	ENST00000365157	-552	NA	NA	Y_RNA	NA
chr1	155145505	155148546	3042	*	Proximal region	1	155145873	155154535	8663	1	ENSG00000163462	ENST00000543729	0	80128	TRIM46	TRIM46	tripartite motif containing 46
chr1	155880359	155880870	512	*	Proximal region	1	155870065	155880706	10642	2	ENSG00000143622	ENST00000368322	0	6016	RIT1	RIT1	Ras like without CAAX 1
chr1	155928363	155929376	1014	*	Intron (ENST00000368315/ENSG00000116584, intron 11 of 21)	1	155922594	155931748	9155	2	ENSG00000116584	ENST00000470975	2372	9181	ARHGEF2	ARHGEF2	Rho/Rac guanine nucleotide exchange factor 2
chr1	156026799	156027179	381	*	Intron (ENST00000368305/ENSG00000116586, intron 2 of 3)	1	156025287	156028297	3011	1	ENSG00000116586	ENST00000463371	1512	28956	LAMTOR2	LAMTOR2	late endosomal/lysosomal adaptor, MAPK and MTOR activator 2
chr1	157343757	157344244	488	*	Distal Intergenic	1	157257493	157257843	351	2	ENSG00000237189	ENST00000434098	-85914	NA	NA	RP11-85G21.2	NA
chr1	157430103	157431002	900	*	Distal Intergenic	1	157483167	157485863	2697	2	ENSG00000143297	ENST00000462218	54861	83416	FCRL5	FCRL5	Fc receptor like 5
chr1	157794577	157794868	292	*	Distal Intergenic	1	157764651	157789895	25245	2	ENSG00000163534	ENST00000368176	-4682	115350	FCRL1	FCRL1	Fc receptor like 1
chr1	158079421	158080058	638	*	Distal Intergenic	1	158056470	158070052	13583	1	ENSG00000183853	ENST00000368172	22951	55243	KIRREL1	KIRREL	kirre like nephrin family adhesion molecule 1
chr1	159670280	159670802	523	*	Distal Intergenic	1	159674773	159675397	625	2	ENSG00000223603	ENST00000412857	4595	NA	NA	CRPP1	NA
chr1	159759262	159759704	443	*	Distal Intergenic	1	159750793	159752333	1541	1	ENSG00000158716	ENST00000368107	8469	54935	DUSP23	DUSP23	dual specificity phosphatase 23
chr1	159958447	159958860	414	*	Distal Intergenic	1	159931014	159948851	17838	1	ENSG00000224259	ENST00000423943	27433	100505633	LINC01133	LINC01133	long intergenic non-protein coding RNA 1133
chr1	160373497	160375817	2321	*	Intron (ENST00000368061/ENSG00000162738, intron 1 of 7)	1	160370376	160398468	28093	1	ENSG00000162738	ENST00000368061	3121	57216	VANGL2	VANGL2	VANGL planar cell polarity protein 2
chr1	160376246	160377086	841	*	Intron (ENST00000368061/ENSG00000162738, intron 1 of 7)	1	160370376	160398468	28093	1	ENSG00000162738	ENST00000368061	5870	57216	VANGL2	VANGL2	VANGL planar cell polarity protein 2
chr1	161570035	161570436	402	*	Intron (ENST00000537821/ENSG00000273112, intron 3 of 4)	1	161569361	161574927	5567	1	ENSG00000244682	ENST00000508651	674	NA	NA	FCGR2C	NA
chr1	163127540	163127827	288	*	Intron (ENST00000313961/ENSG00000143248, intron 3 of 4)	1	163131465	163182813	51349	1	ENSG00000232892	ENST00000415437	-3638	101928404	LOC101928404	RP11-267N12.1	uncharacterized LOC101928404
chr1	163851892	163852547	656	*	Distal Intergenic	1	163892907	163893109	203	1	ENSG00000212538	ENST00000391236	-40360	NA	NA	U3	NA
chr1	164998047	164998649	603	*	Distal Intergenic	1	165041710	165041781	72	2	ENSG00000252359	ENST00000516550	43132	NA	NA	SNORD112	NA
chr1	165238718	165239571	854	*	Intron (ENST00000342310/ENSG00000162761, intron 3 of 8)	1	165187652	165188284	633	1	ENSG00000238022	ENST00000426178	51066	NA	NA	RP11-38C18.3	NA
chr1	167007163	167007597	435	*	Distal Intergenic	1	167010672	167010773	102	1	ENSG00000238325	ENST00000459393	-3075	NA	NA	snoU13	NA
chr1	167274179	167274798	620	*	Intron (ENST00000367866/ENSG00000143190, intron 1 of 15)	1	167298281	167396582	98302	1	ENSG00000143190	ENST00000367862	-23483	5451	POU2F1	POU2F1	POU class 2 homeobox 1
chr1	168758127	168758478	352	*	Exon (ENST00000420691/ENSG00000225826, exon 2 of 3)	1	168756177	168762124	5948	1	ENSG00000225826	ENST00000420691	1950	79100	LINC00626	LINC00626	long intergenic non-protein coding RNA 626
chr1	168759547	168760098	552	*	Intron (ENST00000420691/ENSG00000225826, intron 2 of 2)	1	168756177	168762124	5948	1	ENSG00000225826	ENST00000420691	3370	79100	LINC00626	LINC00626	long intergenic non-protein coding RNA 626
chr1	168843877	168844217	341	*	Distal Intergenic	1	168867374	168867677	304	1	ENSG00000229612	ENST00000452524	-23157	NA	NA	SUMO1P2	NA
chr1	170849690	170850101	412	*	Distal Intergenic	1	170904612	171033906	129295	1	ENSG00000117501	ENST00000367759	-54511	80133	MROH9	MROH9	maestro heat like repeat family member 9
chr1	170900251	170900583	333	*	Distal Intergenic	1	170904612	171033906	129295	1	ENSG00000117501	ENST00000367759	-4029	80133	MROH9	MROH9	maestro heat like repeat family member 9
chr1	172758981	172759713	733	*	Intron (ENST00000432694/ENSG00000224228, intron 1 of 4)	1	172745045	173033155	288111	1	ENSG00000224228	ENST00000432694	13936	NA	NA	RP1-15D23.2	NA
chr1	172899644	172900260	617	*	Intron (ENST00000432694/ENSG00000224228, intron 1 of 4)	1	172876040	172876824	785	1	ENSG00000224000	ENST00000452366	23604	NA	NA	RP3-471M13.2	NA
chr1	172943151	172943565	415	*	Intron (ENST00000432694/ENSG00000224228, intron 1 of 4)	1	172876040	172876824	785	1	ENSG00000224000	ENST00000452366	67111	NA	NA	RP3-471M13.2	NA
chr1	175487437	175488775	1339	*	Intron (ENST00000367674/ENSG00000116147, intron 2 of 22)	1	175507911	175525954	18044	2	ENSG00000235628	ENST00000455447	37179	NA	NA	TNR-IT1	NA
chr1	176292259	176292586	328	*	Distal Intergenic	1	176274808	176275231	424	2	ENSG00000231020	ENST00000432461	-17028	NA	NA	RP11-357J22.1	NA
chr1	176443632	176444130	499	*	Intron (ENST00000367661/ENSG00000116183, intron 1 of 4)	1	176432307	176814735	382429	1	ENSG00000116183	ENST00000367662	11325	60676	PAPPA2	PAPPA2	pappalysin 2
chr1	178463113	178464294	1182	*	Downstream (<1kb)	1	178465031	178468769	3739	2	ENSG00000188585	ENST00000445098	4475	NA	NA	LINC00083	NA
chr1	178464667	178466010	1344	*	Exon (ENST00000445098/ENSG00000188585, exon 4 of 4)	1	178465031	178468769	3739	2	ENSG00000188585	ENST00000445098	2759	NA	NA	LINC00083	NA
chr1	178518235	178518574	340	*	Distal Intergenic	1	178514056	178518024	3969	1	ENSG00000213057	ENST00000319387	4179	400798	C1orf220	C1orf220	chromosome 1 open reading frame 220 (putative)
chr1	178722852	178723315	464	*	Proximal region	1	178722789	178722907	119	2	ENSG00000201791	ENST00000364921	0	NA	NA	SNORA63	NA
chr1	179201420	179201912	493	*	Distal Intergenic	1	179079716	179198819	119104	2	ENSG00000143322	ENST00000392043	-2601	27	ABL2	ABL2	ABL proto-oncogene 2, non-receptor tyrosine kinase
chr1	179524788	179525603	816	*	Intron (ENST00000367615/ENSG00000116218, intron 5 of 7)	1	179520202	179523868	3667	1	ENSG00000162779	ENST00000489080	4586	126859	AXDND1	AXDND1	axonemal dynein light chain domain containing 1
chr1	179740366	179741752	1387	*	Intron (ENST00000341785/ENSG00000143340, intron 1 of 4)	1	179712298	179785333	73036	1	ENSG00000143340	ENST00000341785	28068	148753	FAM163A	FAM163A	family with sequence similarity 163 member A
chr1	179741996	179744071	2076	*	Intron (ENST00000341785/ENSG00000143340, intron 1 of 4)	1	179712298	179785333	73036	1	ENSG00000143340	ENST00000341785	29698	148753	FAM163A	FAM163A	family with sequence similarity 163 member A
chr1	179745336	179745753	418	*	Intron (ENST00000341785/ENSG00000143340, intron 1 of 4)	1	179712298	179785333	73036	1	ENSG00000143340	ENST00000341785	33038	148753	FAM163A	FAM163A	family with sequence similarity 163 member A
chr1	180266795	180267229	435	*	Intron (ENST00000496993/ENSG00000135847, intron 4 of 6)	1	180241737	180245359	3623	2	ENSG00000230124	ENST00000440959	-21436	84320	ACBD6	RP5-1180C10.2	acyl-CoA binding domain containing 6
chr1	180503931	180504656	726	*	Distal Intergenic	1	180514968	180515067	100	1	ENSG00000266683	ENST00000584462	-10312	NA	NA	AL358354.1	NA
chr1	181324414	181324819	406	*	Distal Intergenic	1	181382238	181685265	303028	1	ENSG00000198216	ENST00000524607	-57419	777	CACNA1E	CACNA1E	calcium voltage-gated channel subunit alpha1 E
chr1	182376367	182377371	1005	*	Proximal region	1	182376756	182383950	7195	1	ENSG00000203729	ENST00000367563	0	388719	LINC00272	LINC00272	long intergenic non-protein coding RNA 272
chr1	182622466	182622934	469	*	Intron (ENST00000483095/ENSG00000135824, intron 5 of 6)	1	182610951	182612442	1492	2	ENSG00000261185	ENST00000570153	-10024	NA	NA	RP11-317P15.5	NA
chr1	182692910	182694560	1651	*	Distal Intergenic	1	182702927	182703914	988	1	ENSG00000271269	ENST00000603149	-8367	NA	NA	RP11-317P15.6	NA
chr1	182695400	182695897	498	*	Distal Intergenic	1	182702927	182703914	988	1	ENSG00000271269	ENST00000603149	-7030	NA	NA	RP11-317P15.6	NA
chr1	183457896	183458165	270	*	Intron (ENST00000440812/ENSG00000116698, intron 1 of 7)	1	183471423	183482491	11069	1	ENSG00000116698	ENST00000493609	-13258	9887	SMG7	SMG7	SMG7 nonsense mediated mRNA decay factor
chr1	183982145	183982512	368	*	Intron (ENST00000546159/ENSG00000198756, intron 1 of 11)	1	183898796	184006611	107816	2	ENSG00000198756	ENST00000546159	24099	23127	COLGALT2	COLGALT2	collagen beta(1-O)galactosyltransferase 2
chr1	185764724	185765099	376	*	Intron (ENST00000271588/ENSG00000143341, intron 1 of 106)	1	185703683	186160085	456403	1	ENSG00000143341	ENST00000367492	61041	83872	HMCN1	HMCN1	hemicentin 1
chr1	187340967	187342012	1046	*	Distal Intergenic	1	187412738	187439371	26634	1	ENSG00000231599	ENST00000444887	-70726	NA	NA	LINC01037	NA
chr1	187832553	187833025	473	*	Distal Intergenic	1	187683374	187683866	493	2	ENSG00000223847	ENST00000451797	-148687	NA	NA	RP5-925F19.1	NA
chr1	188332685	188333469	785	*	Distal Intergenic	1	188211270	188211809	540	2	ENSG00000224278	ENST00000447592	-120876	NA	NA	RP11-405P11.1	NA
chr1	191668284	191668607	324	*	Distal Intergenic	1	191827837	191836090	8254	2	ENSG00000223344	ENST00000432083	167483	NA	NA	RP11-541F9.1	NA
chr1	194047911	194048281	371	*	Distal Intergenic	1	194118603	194167824	49222	1	ENSG00000227240	ENST00000454538	-70322	NA	NA	RP11-563D10.1	NA
chr1	194049505	194049809	305	*	Distal Intergenic	1	194118603	194167824	49222	1	ENSG00000227240	ENST00000454538	-68794	NA	NA	RP11-563D10.1	NA
chr1	194984156	194985457	1302	*	Distal Intergenic	1	195095811	195095906	96	1	ENSG00000265108	ENST00000581340	-110354	NA	NA	AL357932.1	NA
chr1	194986167	194986587	421	*	Distal Intergenic	1	195095811	195095906	96	1	ENSG00000265108	ENST00000581340	-109224	NA	NA	AL357932.1	NA
chr1	195308964	195309232	269	*	Distal Intergenic	1	195095811	195095906	96	1	ENSG00000265108	ENST00000581340	213153	NA	NA	AL357932.1	NA
chr1	196041958	196042379	422	*	Distal Intergenic	1	196014126	196030203	16078	2	ENSG00000227421	ENST00000430519	-11755	NA	NA	RP11-476B1.1	NA
chr1	196137696	196137973	278	*	Distal Intergenic	1	196014126	196030203	16078	2	ENSG00000227421	ENST00000430519	-107493	NA	NA	RP11-476B1.1	NA
chr1	197709260	197709745	486	*	Intron (ENST00000294737/ENSG00000213047, intron 2 of 19)	1	197521385	197704767	183383	2	ENSG00000213047	ENST00000400967	-4493	163486	DENND1B	DENND1B	DENN domain containing 1B
chr1	198476346	198477196	851	*	Distal Intergenic	1	198492471	198509804	17334	2	ENSG00000151418	ENST00000489986	32608	127124	ATP6V1G3	ATP6V1G3	ATPase H+ transporting V1 subunit G3
chr1	198477582	198477994	413	*	Distal Intergenic	1	198492471	198509804	17334	2	ENSG00000151418	ENST00000489986	31810	127124	ATP6V1G3	ATP6V1G3	ATPase H+ transporting V1 subunit G3
chr1	199912292	199912757	466	*	Distal Intergenic	1	199878049	199878776	728	1	ENSG00000229747	ENST00000458156	34243	NA	NA	RP11-567B20.2	NA
chr1	200000554	200001477	924	*	Intron (ENST00000367362/ENSG00000116833, intron 1 of 7)	1	199997011	200008897	11887	1	ENSG00000116833	ENST00000447034	3543	2494	NR5A2	NR5A2	nuclear receptor subfamily 5 group A member 2
chr1	201027539	201028887	1349	*	Exon (ENST00000367338/ENSG00000081248, exon 27 of 43)	1	201004224	201012201	7978	1	ENSG00000234132	ENST00000415359	23315	NA	NA	RP11-168O16.2	NA
chr1	201313281	201315889	2609	*	Distal Intergenic	1	201330140	201330485	346	2	ENSG00000118194	ENST00000477035	14596	7139	TNNT2	TNNT2	troponin T2, cardiac type
chr1	201502464	201502754	291	*	Exon (ENST00000454651/ENSG00000224536, exon 2 of 2)	1	201489184	201489677	494	1	ENSG00000242150	ENST00000482594	13280	NA	NA	RP11-134G8.6	NA
chr1	201861775	201862251	477	*	Proximal region	1	201862970	201869106	6137	1	ENSG00000223774	ENST00000414927	-719	NA	NA	RP11-307B6.3	NA
chr1	201862354	201864863	2510	*	Proximal region	1	201862970	201869106	6137	1	ENSG00000223774	ENST00000414927	0	NA	NA	RP11-307B6.3	NA
chr1	201865986	201866585	600	*	Proximal region	1	201867228	201869106	1879	1	ENSG00000223774	ENST00000458139	-643	NA	NA	RP11-307B6.3	NA
chr1	202050870	202051264	395	*	Distal Intergenic	1	202065887	202066106	220	1	ENSG00000227109	ENST00000416794	-14623	NA	NA	CRIP1P3	NA
chr1	202051615	202052452	838	*	Distal Intergenic	1	202065887	202066106	220	1	ENSG00000227109	ENST00000416794	-13435	NA	NA	CRIP1P3	NA
chr1	202554058	202554497	440	*	3' UTR	1	202536646	202549970	13325	1	ENSG00000077157	ENST00000462074	17412	4660	PPP1R12B	PPP1R12B	protein phosphatase 1 regulatory subunit 12B
chr1	202585440	202586593	1154	*	Intron (ENST00000367267/ENSG00000143858, intron 1 of 8)	1	202573396	202574421	1026	1	ENSG00000226862	ENST00000428573	12044	NA	NA	RP11-569A11.1	NA
chr1	202886231	202886988	758	*	Intron (ENST00000367261/ENSG00000117153, intron 4 of 11)	1	202884008	202884108	101	2	ENSG00000199471	ENST00000362601	-2123	NA	NA	Y_RNA	NA
chr1	202888063	202888428	366	*	Intron (ENST00000367261/ENSG00000117153, intron 3 of 11)	1	202884008	202884108	101	2	ENSG00000199471	ENST00000362601	-3955	NA	NA	Y_RNA	NA
chr1	203567116	203567740	625	*	Distal Intergenic	1	203595689	203713209	117521	1	ENSG00000058668	ENST00000357681	-27949	493	ATP2B4	ATP2B4	ATPase plasma membrane Ca2+ transporting 4
chr1	204002977	204004163	1187	*	Exon (ENST00000367207/ENSG00000176754, exon 4 of 5)	1	204002062	204010392	8331	2	ENSG00000176754	ENST00000418245	6229	284573	LINC00303	LINC00303	long intergenic non-protein coding RNA 303
chr1	204004414	204006070	1657	*	Intron (ENST00000367207/ENSG00000176754, intron 3 of 4)	1	204002062	204010392	8331	2	ENSG00000176754	ENST00000418245	4322	284573	LINC00303	LINC00303	long intergenic non-protein coding RNA 303
chr1	204493510	204493947	438	*	Proximal region	1	204494618	204506169	11552	1	ENSG00000198625	ENST00000367180	-671	4194	MDM4	MDM4	MDM4 regulator of p53
chr1	205039845	205040224	380	*	Proximal region	1	205041163	205042097	935	1	ENSG00000184144	ENST00000525433	-939	6900	CNTN2	CNTN2	contactin 2
chr1	205040787	205041423	637	*	Proximal region	1	205041163	205042097	935	1	ENSG00000184144	ENST00000525433	0	6900	CNTN2	CNTN2	contactin 2
chr1	205174445	205174950	506	*	Intron (ENST00000367160/ENSG00000133059, intron 1 of 6)	1	205171319	205171870	552	1	ENSG00000213041	ENST00000448403	3126	NA	NA	RP11-383G10.3	NA
chr1	205175445	205177944	2500	*	Intron (ENST00000367160/ENSG00000133059, intron 1 of 6)	1	205111633	205180694	69062	2	ENSG00000133059	ENST00000367161	2750	25778	DSTYK	DSTYK	dual serine/threonine and tyrosine protein kinase
chr1	205178912	205179440	529	*	Intron (ENST00000367160/ENSG00000133059, intron 1 of 6)	1	205111633	205180694	69062	2	ENSG00000133059	ENST00000367161	1254	25778	DSTYK	DSTYK	dual serine/threonine and tyrosine protein kinase
chr1	206226219	206226649	431	*	Intron (ENST00000367126/ENSG00000198049, intron 1 of 1)	1	206223976	206231639	7664	1	ENSG00000198049	ENST00000367126	2243	553	AVPR1B	AVPR1B	arginine vasopressin receptor 1B
chr1	206996189	206996893	705	*	Intron (ENST00000340758/ENSG00000142224, intron 1 of 5)	1	207002222	207015967	13746	1	ENSG00000142224	ENST00000270218	-5329	29949	IL19	IL19	interleukin 19
chr1	206997855	206998505	651	*	Intron (ENST00000340758/ENSG00000142224, intron 1 of 5)	1	207002222	207015967	13746	1	ENSG00000142224	ENST00000270218	-3717	29949	IL19	IL19	interleukin 19
chr1	208397352	208397652	301	*	Intron (ENST00000367033/ENSG00000076356, intron 1 of 31)	1	208383332	208390359	7028	2	ENSG00000076356	ENST00000460870	-6993	5362	PLXNA2	PLXNA2	plexin A2
chr1	211352551	211353164	614	*	Downstream (2-3kb)	1	211355498	211356446	949	2	ENSG00000223562	ENST00000450040	3282	NA	NA	RP11-543B16.3	NA
chr1	211353467	211354402	936	*	Downstream (1-2kb)	1	211355498	211356446	949	2	ENSG00000223562	ENST00000450040	2044	NA	NA	RP11-543B16.3	NA
chr1	211354562	211355266	705	*	Downstream (<1kb)	1	211355498	211356446	949	2	ENSG00000223562	ENST00000450040	1180	NA	NA	RP11-543B16.3	NA
chr1	211718650	211719378	729	*	Distal Intergenic	1	211744910	211752084	7175	2	ENSG00000170385	ENST00000367001	32706	7779	SLC30A1	SLC30A1	solute carrier family 30 member 1
chr1	211823289	211823774	486	*	Intron (ENST00000412871/ENSG00000227764, intron 1 of 1)	1	211826798	211826891	94	2	ENSG00000222080	ENST00000410148	3117	NA	NA	AL356310.1	NA
chr1	211824514	211825081	568	*	Intron (ENST00000412871/ENSG00000227764, intron 1 of 1)	1	211826798	211826891	94	2	ENSG00000222080	ENST00000410148	1810	NA	NA	AL356310.1	NA
chr1	211825982	211826414	433	*	Proximal region	1	211826798	211826891	94	2	ENSG00000222080	ENST00000410148	477	NA	NA	AL356310.1	NA
chr1	211826746	211827194	449	*	Proximal region	1	211826798	211826891	94	2	ENSG00000222080	ENST00000410148	0	NA	NA	AL356310.1	NA
chr1	212101561	212101887	327	*	Distal Intergenic	1	212109591	212109976	386	1	ENSG00000233626	ENST00000416056	-7704	NA	NA	RP11-565J7.1	NA
chr1	212302557	212302906	350	*	Distal Intergenic	1	212273988	212280742	6755	1	ENSG00000143476	ENST00000496442	28569	51514	DTL	DTL	denticleless E3 ubiquitin protein ligase homolog
chr1	212577426	212578330	905	*	Intron (ENST00000261455/ENSG00000065600, intron 2 of 7)	1	212548590	212583506	34917	2	ENSG00000065600	ENST00000467822	5176	55248	PACC1	TMEM206	proton activated chloride channel 1
chr1	213407465	213407781	317	*	Intron (ENST00000543470/ENSG00000136643, intron 10 of 14)	1	213415403	213436159	20757	1	ENSG00000136643	ENST00000491616	-7622	26750	RPS6KC1	RPS6KC1	ribosomal protein S6 kinase C1
chr1	213412482	213412787	306	*	Intron (ENST00000543470/ENSG00000136643, intron 10 of 14)	1	213415403	213436159	20757	1	ENSG00000136643	ENST00000491616	-2616	26750	RPS6KC1	RPS6KC1	ribosomal protein S6 kinase C1
chr1	213535780	213537239	1460	*	Distal Intergenic	1	213602051	213602420	370	2	ENSG00000228646	ENST00000484151	65181	NA	NA	RPL31P13	NA
chr1	213744463	213745633	1171	*	Distal Intergenic	1	213783039	213783183	145	2	ENSG00000221026	ENST00000408099	37550	NA	NA	AL592063.1	NA
chr1	213748827	213749137	311	*	Distal Intergenic	1	213783039	213783183	145	2	ENSG00000221026	ENST00000408099	34046	NA	NA	AL592063.1	NA
chr1	213750353	213751779	1427	*	Distal Intergenic	1	213783039	213783183	145	2	ENSG00000221026	ENST00000408099	31404	NA	NA	AL592063.1	NA
chr1	214058195	214058483	289	*	Intron (ENST00000433082/ENSG00000230461, intron 3 of 4)	1	214005884	214015486	9603	2	ENSG00000230461	ENST00000608936	-42709	100505832	PROX1-AS1	PROX1-AS1	PROX1 antisense RNA 1
chr1	214058984	214059814	831	*	Intron (ENST00000433082/ENSG00000230461, intron 3 of 4)	1	214005884	214015486	9603	2	ENSG00000230461	ENST00000608936	-43498	100505832	PROX1-AS1	PROX1-AS1	PROX1 antisense RNA 1
chr1	214830585	214830976	392	*	Exon (ENST00000366955/ENSG00000117724, exon 18 of 20)	1	214828491	214830753	2263	1	ENSG00000117724	ENST00000469862	2094	1063	CENPF	CENPF	centromere protein F
chr1	215987682	215988634	953	*	Intron (ENST00000307340/ENSG00000042781, intron 48 of 71)	1	216059924	216074806	14883	1	ENSG00000229242	ENST00000414995	-71290	NA	NA	RP5-1111A8.3	NA
chr1	217949886	217950202	317	*	Intron (ENST00000366933/ENSG00000162814, intron 7 of 10)	1	217954540	217958462	3923	2	ENSG00000234070	ENST00000415765	8260	103752555	SPATA17-AS1	SPATA17-AS1	SPATA17 antisense RNA 1
chr1	217950718	217951372	655	*	Intron (ENST00000366933/ENSG00000162814, intron 7 of 10)	1	217954540	217958462	3923	2	ENSG00000234070	ENST00000415765	7090	103752555	SPATA17-AS1	SPATA17-AS1	SPATA17 antisense RNA 1
chr1	217951535	217951985	451	*	Intron (ENST00000366933/ENSG00000162814, intron 7 of 10)	1	217954540	217958462	3923	2	ENSG00000234070	ENST00000415765	6477	103752555	SPATA17-AS1	SPATA17-AS1	SPATA17 antisense RNA 1
chr1	218866087	218867166	1080	*	Distal Intergenic	1	218715033	218715241	209	2	ENSG00000212610	ENST00000391308	-150846	NA	NA	U3	NA
chr1	219864559	219864866	308	*	Intron (ENST00000484239/ENSG00000196660, intron 8 of 8)	1	219836719	219836809	91	1	ENSG00000252240	ENST00000516431	27840	NA	NA	AC096643.1	NA
chr1	220000700	220001560	861	*	Intron (ENST00000484239/ENSG00000196660, intron 4 of 8)	1	219935131	219935217	87	1	ENSG00000252086	ENST00000516277	65569	NA	NA	RNA5SP76	NA
chr1	220001340	220002784	1445	*	Intron (ENST00000484239/ENSG00000196660, intron 4 of 8)	1	219935131	219935217	87	1	ENSG00000252086	ENST00000516277	66209	NA	NA	RNA5SP76	NA
chr1	220003351	220003901	551	*	Intron (ENST00000484239/ENSG00000196660, intron 4 of 8)	1	219935131	219935217	87	1	ENSG00000252086	ENST00000516277	68220	NA	NA	RNA5SP76	NA
chr1	220129875	220130144	270	*	Intron (ENST00000484239/ENSG00000196660, intron 1 of 8)	1	219858769	220131989	273221	2	ENSG00000196660	ENST00000484239	1845	55532	SLC30A10	SLC30A10	solute carrier family 30 member 10
chr1	221962277	221962867	591	*	Distal Intergenic	1	221874766	221915518	40753	2	ENSG00000143507	ENST00000366899	-46759	11221	DUSP10	DUSP10	dual specificity phosphatase 10
chr1	222717779	222718206	428	*	Intron (ENST00000343410/ENSG00000143512, intron 1 of 8)	1	222695602	222721445	25844	2	ENSG00000143512	ENST00000343410	3239	79802	HHIPL2	HHIPL2	HHIP like 2
chr1	222718331	222719367	1037	*	Intron (ENST00000343410/ENSG00000143512, intron 1 of 8)	1	222695602	222721445	25844	2	ENSG00000143512	ENST00000343410	2078	79802	HHIPL2	HHIPL2	HHIP like 2
chr1	222837241	222838621	1381	*	Proximal region	1	222837313	222838873	1561	1	ENSG00000154305	ENST00000477519	0	375056	MIA3	MIA3	MIA SH3 domain ER export factor 3
chr1	223306404	223307652	1249	*	Proximal region	1	223283707	223308098	24392	2	ENSG00000187554	ENST00000342210	446	7100	TLR5	TLR5	toll like receptor 5
chr1	223308217	223308859	643	*	Proximal region	1	223283707	223308098	24392	2	ENSG00000187554	ENST00000342210	-119	7100	TLR5	TLR5	toll like receptor 5
chr1	223310079	223310568	490	*	Proximal region	1	223282748	223310629	27882	2	ENSG00000187554	ENST00000540964	61	7100	TLR5	TLR5	toll like receptor 5
chr1	223605352	223605950	599	*	Distal Intergenic	1	223566715	223568812	2098	1	ENSG00000178395	ENST00000366875	38637	164127	CCDC185	C1orf65	coiled-coil domain containing 185
chr1	223606068	223606906	839	*	Distal Intergenic	1	223566715	223568812	2098	1	ENSG00000178395	ENST00000366875	39353	164127	CCDC185	C1orf65	coiled-coil domain containing 185
chr1	223650854	223651208	355	*	Distal Intergenic	1	223711349	223716528	5180	2	ENSG00000203697	ENST00000484873	65320	388743	CAPN8	CAPN8	calpain 8
chr1	224439077	224439387	311	*	Intron (ENST00000489194/ENSG00000143748, intron 1 of 4)	1	224444706	224444843	138	2	ENSG00000221406	ENST00000408479	5456	NA	NA	MIR320B2	NA
chr1	224802047	224802590	544	*	Intron (ENST00000498382/ENSG00000143786, intron 1 of 5)	1	224802998	224803922	925	2	ENSG00000233384	ENST00000437416	1332	102723817	CNIH3-AS2	RP11-100E13.1	CNIH3 antisense RNA 2
chr1	224923872	224924211	340	*	Intron (ENST00000498382/ENSG00000143786, intron 5 of 5)	1	224905206	224918364	13159	2	ENSG00000229400	ENST00000431691	-5508	NA	NA	RP11-3L21.2	NA
chr1	224925846	224926619	774	*	Intron (ENST00000498382/ENSG00000143786, intron 5 of 5)	1	224905206	224918364	13159	2	ENSG00000229400	ENST00000431691	-7482	NA	NA	RP11-3L21.2	NA
chr1	224928694	224929006	313	*	Distal Intergenic	1	224905206	224918364	13159	2	ENSG00000229400	ENST00000431691	-10330	NA	NA	RP11-3L21.2	NA
chr1	225507401	225507943	543	*	Intron (ENST00000445597/ENSG00000185842, intron 41 of 60)	1	225438365	225458498	20134	1	ENSG00000185842	ENST00000450490	69036	127602	DNAH14	DNAH14	dynein axonemal heavy chain 14
chr1	225757449	225757982	534	*	Intron (ENST00000366844/ENSG00000154380, intron 1 of 14)	1	225706900	225767959	61060	2	ENSG00000154380	ENST00000391874	9977	55740	ENAH	ENAH	ENAH actin regulator
chr1	225758128	225759193	1066	*	Intron (ENST00000366844/ENSG00000154380, intron 1 of 14)	1	225706900	225767959	61060	2	ENSG00000154380	ENST00000391874	8766	55740	ENAH	ENAH	ENAH actin regulator
chr1	225829790	225831020	1231	*	Intron (ENST00000366844/ENSG00000154380, intron 1 of 14)	1	225685101	225840418	155318	2	ENSG00000154380	ENST00000284563	9398	55740	ENAH	ENAH	ENAH actin regulator
chr1	225831300	225831752	453	*	Intron (ENST00000366844/ENSG00000154380, intron 1 of 14)	1	225685101	225840418	155318	2	ENSG00000154380	ENST00000284563	8666	55740	ENAH	ENAH	ENAH actin regulator
chr1	226188925	226189328	404	*	Distal Intergenic	1	226170403	226187032	16630	2	ENSG00000143751	ENST00000272091	-1893	163859	SDE2	SDE2	SDE2 telomere maintenance homolog
chr1	226198094	226198417	324	*	Distal Intergenic	1	226170403	226187032	16630	2	ENSG00000143751	ENST00000272091	-11062	163859	SDE2	SDE2	SDE2 telomere maintenance homolog
chr1	226199185	226200339	1155	*	Distal Intergenic	1	226170403	226187032	16630	2	ENSG00000143751	ENST00000272091	-12153	163859	SDE2	SDE2	SDE2 telomere maintenance homolog
chr1	226200600	226201227	628	*	Distal Intergenic	1	226170403	226187032	16630	2	ENSG00000143751	ENST00000272091	-13568	163859	SDE2	SDE2	SDE2 telomere maintenance homolog
chr1	226201648	226202752	1105	*	Distal Intergenic	1	226170403	226187032	16630	2	ENSG00000143751	ENST00000272091	-14616	163859	SDE2	SDE2	SDE2 telomere maintenance homolog
chr1	226281771	226284526	2756	*	Distal Intergenic	1	226271652	226277993	6342	1	ENSG00000225518	ENST00000412855	10119	NA	NA	RP11-396C23.2	NA
chr1	226908366	226908932	567	*	Intron (ENST00000272117/ENSG00000143772, intron 1 of 6)	1	226819391	226925159	105769	2	ENSG00000143772	ENST00000272117	16227	3707	ITPKB	ITPKB	inositol-trisphosphate 3-kinase B
chr1	227051958	227052755	798	*	Distal Intergenic	1	227057885	227069671	11787	1	ENSG00000143801	ENST00000524196	-5130	5664	PSEN2	PSEN2	presenilin 2
chr1	227825286	227826439	1154	*	Intron (ENST00000397097/ENSG00000181450, intron 2 of 3)	1	227832981	227833067	87	1	ENSG00000265216	ENST00000580546	-6542	NA	NA	AL592310.1	NA
chr1	227980789	227983014	2226	*	Distal Intergenic	1	228003394	228034171	30778	1	ENSG00000185888	ENST00000366757	-20380	339501	PRSS38	PRSS38	serine protease 38
chr1	227983612	227985160	1549	*	Distal Intergenic	1	228003394	228034171	30778	1	ENSG00000185888	ENST00000366757	-18234	339501	PRSS38	PRSS38	serine protease 38
chr1	227985424	227985672	249	*	Distal Intergenic	1	228003394	228034171	30778	1	ENSG00000185888	ENST00000366757	-17722	339501	PRSS38	PRSS38	serine protease 38
chr1	228207636	228208013	378	*	Intron (ENST00000284523/ENSG00000154342, intron 1 of 3)	1	228194783	228248168	53386	1	ENSG00000154342	ENST00000366753	12853	89780	WNT3A	WNT3A	Wnt family member 3A
chr1	229107522	229108383	862	*	Distal Intergenic	1	229177918	229178338	421	1	ENSG00000229840	ENST00000438679	-69535	NA	NA	ISCA1P2	NA
chr1	229109416	229112103	2688	*	Distal Intergenic	1	229177918	229178338	421	1	ENSG00000229840	ENST00000438679	-65815	NA	NA	ISCA1P2	NA
chr1	229113375	229113859	485	*	Distal Intergenic	1	229177918	229178338	421	1	ENSG00000229840	ENST00000438679	-64059	NA	NA	ISCA1P2	NA
chr1	229228755	229230166	1412	*	Proximal region	1	229228562	229230652	2091	2	ENSG00000236975	ENST00000433734	486	NA	NA	RP5-1065P14.2	NA
chr1	230139431	230140963	1533	*	Intron (ENST00000445339/ENSG00000228058, intron 1 of 1)	1	230138477	230142909	4433	1	ENSG00000228058	ENST00000445339	954	101927532	LINC01736	RP11-552D4.1	long intergenic non-protein coding RNA 1736
chr1	230306181	230306862	682	*	Intron (ENST00000543760/ENSG00000143641, intron 1 of 15)	1	230391104	230417866	26763	1	ENSG00000143641	ENST00000485438	-84242	2590	GALNT2	GALNT2	polypeptide N-acetylgalactosaminyltransferase 2
chr1	230911895	230912354	460	*	Exon (ENST00000452640/ENSG00000244137, exon 3 of 3)	1	230927623	230937508	9886	1	ENSG00000135773	ENST00000480004	-15269	10753	CAPN9	CAPN9	calpain 9
chr1	231173175	231174231	1057	*	Intron (ENST00000366654/ENSG00000182118, intron 1 of 1)	1	231154704	231175992	21289	2	ENSG00000182118	ENST00000366654	1761	375061	FAM89A	FAM89A	family with sequence similarity 89 member A
chr1	231484629	231485093	465	*	Intron (ENST00000391858/ENSG00000010072, intron 3 of 3)	1	231483423	231488500	5078	1	ENSG00000010072	ENST00000469904	1206	83932	SPRTN	SPRTN	SprT-like N-terminal domain
chr1	233155119	233155589	471	*	Intron (ENST00000258229/ENSG00000135749, intron 26 of 33)	1	233152819	233161378	8560	2	ENSG00000135749	ENST00000522067	5789	80003	PCNX2	PCNXL2	pecanex 2
chr1	233267658	233268076	419	*	Intron (ENST00000258229/ENSG00000135749, intron 21 of 33)	1	233225597	233270934	45338	2	ENSG00000135749	ENST00000484041	2858	80003	PCNX2	PCNXL2	pecanex 2
chr1	233268635	233269666	1032	*	Intron (ENST00000258229/ENSG00000135749, intron 21 of 33)	1	233225597	233270934	45338	2	ENSG00000135749	ENST00000484041	1268	80003	PCNX2	PCNXL2	pecanex 2
chr1	233654956	233655529	574	*	Distal Intergenic	1	233584372	233584527	156	2	ENSG00000252501	ENST00000516692	-70429	NA	NA	RNU4-77P	NA
chr1	233723720	233724262	543	*	Distal Intergenic	1	233749750	233808258	58509	1	ENSG00000135750	ENST00000366621	-25488	3775	KCNK1	KCNK1	potassium two pore domain channel subfamily K member 1
chr1	233999964	234000607	644	*	Distal Intergenic	1	233971826	233972178	353	2	ENSG00000225486	ENST00000453379	-27786	NA	NA	RP11-301G21.1	NA
chr1	234208079	234210035	1957	*	Intron (ENST00000366618/ENSG00000183780, intron 2 of 7)	1	234162597	234162973	377	2	ENSG00000236101	ENST00000445367	-45106	NA	NA	RAC1P7	NA
chr1	234226230	234226684	455	*	Intron (ENST00000366618/ENSG00000183780, intron 2 of 7)	1	234162597	234162973	377	2	ENSG00000236101	ENST00000445367	-63257	NA	NA	RAC1P7	NA
chr1	234228305	234228673	369	*	Intron (ENST00000366618/ENSG00000183780, intron 2 of 7)	1	234162597	234162973	377	2	ENSG00000236101	ENST00000445367	-65332	NA	NA	RAC1P7	NA
chr1	234399523	234400676	1154	*	Intron (ENST00000366618/ENSG00000183780, intron 3 of 7)	1	234397452	234410211	12760	1	ENSG00000231272	ENST00000456078	2071	NA	NA	RP4-799P18.4	NA
chr1	234538215	234538921	707	*	Proximal region	1	234527156	234536962	9807	2	ENSG00000059588	ENST00000496673	-1253	6894	TARBP1	TARBP1	TAR (HIV-1) RNA binding protein 1
chr1	234797988	234799810	1823	*	Intron (ENST00000449012/ENSG00000228044, intron 1 of 1)	1	234796017	234802850	6834	1	ENSG00000241475	ENST00000441360	1971	NA	NA	RP4-781K5.5	NA
chr1	234799893	234800623	731	*	Exon (ENST00000441360/ENSG00000241475, exon 2 of 3)	1	234796017	234802850	6834	1	ENSG00000241475	ENST00000441360	3876	NA	NA	RP4-781K5.5	NA
chr1	235254627	235256384	1758	*	Distal Intergenic	1	235260502	235260727	226	2	ENSG00000233018	ENST00000426692	4343	NA	NA	RP4-597N16.1	NA
chr1	235255606	235257199	1594	*	Distal Intergenic	1	235260502	235260727	226	2	ENSG00000233018	ENST00000426692	3528	NA	NA	RP4-597N16.1	NA
chr1	235257692	235258685	994	*	Downstream (1-2kb)	1	235260502	235260727	226	2	ENSG00000233018	ENST00000426692	2042	NA	NA	RP4-597N16.1	NA
chr1	235882389	235883504	1116	*	Intron (ENST00000389794/ENSG00000143669, intron 40 of 52)	1	235872406	235875700	3295	2	ENSG00000143669	ENST00000462376	-6689	1130	LYST	LYST	lysosomal trafficking regulator
chr1	235918032	235919540	1509	*	Exon (ENST00000389794/ENSG00000143669, exon 25 of 53)	1	235909768	235915471	5704	2	ENSG00000143669	ENST00000487530	-2561	1130	LYST	LYST	lysosomal trafficking regulator
chr1	236260314	236261497	1184	*	Distal Intergenic	1	236273361	236275670	2310	1	ENSG00000235371	ENST00000446607	-11864	NA	NA	RP4-764D2.1	NA
chr1	236296508	236296805	298	*	Distal Intergenic	1	236305832	236372206	66375	1	ENSG00000077585	ENST00000366592	-9027	7107	GPR137B	GPR137B	G protein-coupled receptor 137B
chr1	236298187	236298694	508	*	Distal Intergenic	1	236305832	236372206	66375	1	ENSG00000077585	ENST00000366592	-7138	7107	GPR137B	GPR137B	G protein-coupled receptor 137B
chr1	236319587	236320937	1351	*	Intron (ENST00000366592/ENSG00000077585, intron 1 of 6)	1	236332001	236371782	39782	1	ENSG00000077585	ENST00000454895	-11064	7107	GPR137B	GPR137B	G protein-coupled receptor 137B
chr1	237293036	237294109	1074	*	Intron (ENST00000366574/ENSG00000198626, intron 1 of 104)	1	237284107	237284409	303	1	ENSG00000252396	ENST00000516587	8929	NA	NA	RN7SKP195	NA
chr1	237294797	237295352	556	*	Intron (ENST00000366574/ENSG00000198626, intron 1 of 104)	1	237284107	237284409	303	1	ENSG00000252396	ENST00000516587	10690	NA	NA	RN7SKP195	NA
chr1	238303741	238304793	1053	*	Distal Intergenic	1	238271036	238271867	832	2	ENSG00000230019	ENST00000445891	-31874	NA	NA	YWHAQP9	NA
chr1	239273782	239274197	416	*	Distal Intergenic	1	239216048	239216203	156	2	ENSG00000227854	ENST00000422215	-57579	NA	NA	RP11-307O1.1	NA
chr1	240041178	240041974	797	*	Intron (ENST00000468573/ENSG00000133019, intron 8 of 8)	1	240061316	240063172	1857	2	ENSG00000234601	ENST00000444721	21198	100873984	CHRM3-AS1	CHRM3-AS1	CHRM3 antisense RNA 1
chr1	240042084	240043222	1139	*	Intron (ENST00000468573/ENSG00000133019, intron 8 of 8)	1	240061316	240063172	1857	2	ENSG00000234601	ENST00000444721	19950	100873984	CHRM3-AS1	CHRM3-AS1	CHRM3 antisense RNA 1
chr1	240043817	240044525	709	*	Intron (ENST00000468573/ENSG00000133019, intron 8 of 8)	1	240061316	240063172	1857	2	ENSG00000234601	ENST00000444721	18647	100873984	CHRM3-AS1	CHRM3-AS1	CHRM3 antisense RNA 1
chr1	240911997	240912305	309	*	Distal Intergenic	1	240902719	240906911	4193	2	ENSG00000230015	ENST00000431139	-5086	NA	NA	RP11-80B9.4	NA
chr1	241438282	241438900	619	*	Intron (ENST00000348120/ENSG00000182901, intron 1 of 14)	1	241468880	241469182	303	2	ENSG00000224348	ENST00000424448	30282	NA	NA	RP11-306K13.1	NA
chr1	242324088	242324739	652	*	Intron (ENST00000608241/ENSG00000272865, intron 1 of 4)	1	242310816	242372431	61616	1	ENSG00000272865	ENST00000608241	13272	NA	NA	RP11-561I11.4	NA
chr1	245196109	245197398	1290	*	Intron (ENST00000391837/ENSG00000203666, intron 2 of 6)	1	245186317	245186420	104	1	ENSG00000252282	ENST00000516473	9792	NA	NA	RNU6-1089P	NA
chr1	245566213	245566501	289	*	Intron (ENST00000407071/ENSG00000162849, intron 3 of 14)	1	245533636	245533721	86	1	ENSG00000221165	ENST00000408238	32577	NA	NA	AL359983.1	NA
chr1	245606474	245606849	376	*	Intron (ENST00000407071/ENSG00000162849, intron 4 of 14)	1	245674304	245872733	198430	1	ENSG00000162849	ENST00000366518	-67455	55083	KIF26B	KIF26B	kinesin family member 26B
chr1	246196684	246197204	521	*	Proximal region	1	246196853	246198905	2053	1	ENSG00000235096	ENST00000426386	0	NA	NA	RP11-83A16.1	NA
chr1	246197808	246198952	1145	*	Exon (ENST00000426386/ENSG00000235096, exon 2 of 3)	1	246196853	246198905	2053	1	ENSG00000235096	ENST00000426386	955	NA	NA	RP11-83A16.1	NA
chr1	246199541	246200109	569	*	Intron (ENST00000541742/ENSG00000185420, intron 5 of 11)	1	246196853	246198905	2053	1	ENSG00000235096	ENST00000426386	2688	NA	NA	RP11-83A16.1	NA
chr1	246366036	246366484	449	*	Intron (ENST00000541742/ENSG00000185420, intron 5 of 11)	1	246021864	246357029	335166	2	ENSG00000185420	ENST00000391836	-9007	64754	SMYD3	SMYD3	SET and MYND domain containing 3
chr1	246504799	246505218	420	*	Intron (ENST00000541742/ENSG00000185420, intron 2 of 11)	1	246093200	246518637	425438	2	ENSG00000185420	ENST00000453676	13419	64754	SMYD3	SMYD3	SET and MYND domain containing 3
chr1	246946783	246947335	553	*	Proximal region	1	246943779	246946474	2696	2	ENSG00000223519	ENST00000508436	-309	NA	NA	KIF28P	NA
chr1	246948121	246951062	2942	*	Proximal region	1	246952396	246955687	3292	1	ENSG00000227953	ENST00000426089	-1334	NA	NA	RP11-439E19.3	NA
chr1	247560184	247560963	780	*	Distal Intergenic	1	247579458	247612404	32947	1	ENSG00000162711	ENST00000366497	-18495	114548	NLRP3	NLRP3	NLR family pyrin domain containing 3
chr1	247561925	247562655	731	*	Distal Intergenic	1	247579458	247612404	32947	1	ENSG00000162711	ENST00000366497	-16803	114548	NLRP3	NLRP3	NLR family pyrin domain containing 3
chr1	247949236	247949574	339	*	Distal Intergenic	1	247938212	247939138	927	1	ENSG00000228336	ENST00000446393	11024	NA	NA	OR9H1P	NA
chr1	248005670	248006332	663	*	Proximal region	1	248004199	248005254	1056	2	ENSG00000197591	ENST00000355784	-416	391189	OR11L1	OR11L1	olfactory receptor family 11 subfamily L member 1
chr1	248864338	248864749	412	*	Distal Intergenic	1	248855492	248862411	6920	1	ENSG00000229703	ENST00000437830	8846	NA	NA	XX-CR54.1	NA
chr1	248865100	248866737	1638	*	Distal Intergenic	1	248855492	248862411	6920	1	ENSG00000229703	ENST00000437830	9608	NA	NA	XX-CR54.1	NA
chr1	249096869	249098850	1982	*	Distal Intergenic	1	249104648	249108372	3725	2	ENSG00000175137	ENST00000484202	9522	80851	SH3BP5L	SH3BP5L	SH3 binding domain protein 5 like
chr10	439430	440311	882	*	Intron (ENST00000280886/ENSG00000151240, intron 10 of 36)	10	410902	433749	22848	2	ENSG00000151240	ENST00000421992	-5681	22982	DIP2C	DIP2C	disco interacting protein 2 homolog C
chr10	493042	494771	1730	*	Intron (ENST00000280886/ENSG00000151240, intron 3 of 36)	10	483501	487110	3610	1	ENSG00000233021	ENST00000425723	9541	NA	NA	RP11-490E15.2	NA
chr10	743694	744919	1226	*	Distal Intergenic	10	486811	735683	248873	2	ENSG00000151240	ENST00000423550	-8011	22982	DIP2C	DIP2C	disco interacting protein 2 homolog C
chr10	1727018	1727548	531	*	Intron (ENST00000381312/ENSG00000185736, intron 1 of 9)	10	1228073	1779670	551598	2	ENSG00000185736	ENST00000381312	52122	105	ADARB2	ADARB2	adenosine deaminase RNA specific B2 (inactive)
chr10	2905100	2905606	507	*	Distal Intergenic	10	2978213	2978633	421	1	ENSG00000231743	ENST00000419388	-72607	NA	NA	RP11-89K18.1	NA
chr10	3061544	3062007	464	*	Distal Intergenic	10	3052723	3055303	2581	1	ENSG00000234182	ENST00000439575	8821	NA	NA	RP11-118K6.2	NA
chr10	3411687	3412121	435	*	Distal Intergenic	10	3308195	3309207	1013	1	ENSG00000227338	ENST00000436340	103492	NA	NA	RP11-195B3.1	NA
chr10	4089720	4090012	293	*	Distal Intergenic	10	4093918	4131205	37288	1	ENSG00000236990	ENST00000455199	-3906	101927964	LOC101927964	RP11-433J20.1	uncharacterized LOC101927964
chr10	4375300	4376246	947	*	Distal Intergenic	10	4426438	4452804	26367	1	ENSG00000224382	ENST00000454152	-50192	100507059	LINC00703	LINC00703	long intergenic non-protein coding RNA 703
chr10	5115095	5115416	322	*	Intron (ENST00000605781/ENSG00000196139, intron 1 of 5)	10	5119830	5149872	30043	1	ENSG00000196139	ENST00000605149	-4414	8644	AKR1C3	AKR1C3	aldo-keto reductase family 1 member C3
chr10	6440671	6441030	360	*	Distal Intergenic	10	6392278	6394723	2446	1	ENSG00000212743	ENST00000391437	48393	NA	NA	DKFZP667F0711	NA
chr10	6771032	6771598	567	*	Distal Intergenic	10	6779344	6780988	1645	1	ENSG00000223784	ENST00000417112	-7746	NA	NA	RP11-554I8.2	NA
chr10	10760183	10761542	1360	*	Distal Intergenic	10	10818186	10818624	439	2	ENSG00000228997	ENST00000448495	57082	NA	NA	RP1-186E20.1	NA
chr10	11186568	11186915	348	*	Intron (ENST00000379261/ENSG00000048740, intron 1 of 13)	10	11206993	11376357	169365	1	ENSG00000048740	ENST00000354440	-20078	10659	CELF2	CELF2	CUGBP Elav-like family member 2
chr10	11780432	11781195	764	*	Distal Intergenic	10	11784365	11806069	21705	1	ENSG00000134463	ENST00000379215	-3170	79746	ECHDC3	ECHDC3	enoyl-CoA hydratase domain containing 3
chr10	11782771	11783684	914	*	Proximal region	10	11784365	11806069	21705	1	ENSG00000134463	ENST00000379215	-681	79746	ECHDC3	ECHDC3	enoyl-CoA hydratase domain containing 3
chr10	12443894	12444410	517	*	Intron (ENST00000378847/ENSG00000183049, intron 1 of 10)	10	12457927	12457999	73	1	ENSG00000252438	ENST00000516629	-13517	NA	NA	SNORD45	NA
chr10	12815712	12816002	291	*	Intron (ENST00000378847/ENSG00000183049, intron 5 of 10)	10	12767253	12767352	100	2	ENSG00000221331	ENST00000408404	-48360	100313841	MIR548Q	MIR548Q	microRNA 548q
chr10	12820622	12820958	337	*	Intron (ENST00000378847/ENSG00000183049, intron 5 of 10)	10	12767253	12767352	100	2	ENSG00000221331	ENST00000408404	-53270	100313841	MIR548Q	MIR548Q	microRNA 548q
chr10	13966547	13967987	1441	*	Intron (ENST00000357447/ENSG00000151474, intron 2 of 24)	10	13708224	14014369	306146	2	ENSG00000151474	ENST00000264546	46382	55691	FRMD4A	FRMD4A	FERM domain containing 4A
chr10	13968712	13969395	684	*	Intron (ENST00000357447/ENSG00000151474, intron 2 of 24)	10	13708224	14014369	306146	2	ENSG00000151474	ENST00000264546	44974	55691	FRMD4A	FRMD4A	FERM domain containing 4A
chr10	13969915	13970313	399	*	Intron (ENST00000357447/ENSG00000151474, intron 2 of 24)	10	13708224	14014369	306146	2	ENSG00000151474	ENST00000264546	44056	55691	FRMD4A	FRMD4A	FERM domain containing 4A
chr10	14954104	14954894	791	*	Proximal region	10	14951169	14953321	2153	2	ENSG00000152457	ENST00000489845	-783	64421	DCLRE1C	DCLRE1C	DNA cross-link repair 1C
chr10	15973662	15974745	1084	*	Distal Intergenic	10	15928357	15928464	108	1	ENSG00000239130	ENST00000459622	45305	NA	NA	snoU13	NA
chr10	17399055	17399637	583	*	Intron (ENST00000377602/ENSG00000148488, intron 4 of 7)	10	17428935	17450285	21351	1	ENSG00000204832	ENST00000457649	-29298	100128098	ST8SIA6-AS1	ST8SIA6-AS1	ST8SIA6 antisense RNA 1
chr10	17603951	17604256	306	*	Distal Intergenic	10	17619361	17620211	851	1	ENSG00000236582	ENST00000438179	-15105	NA	NA	PRPF38AP2	NA
chr10	18466356	18466683	328	*	Intron (ENST00000324631/ENSG00000165995, intron 2 of 13)	10	18430109	18828653	398545	1	ENSG00000165995	ENST00000377331	36247	783	CACNB2	CACNB2	calcium voltage-gated channel auxiliary subunit beta 2
chr10	18467725	18468181	457	*	Intron (ENST00000324631/ENSG00000165995, intron 2 of 13)	10	18430109	18828653	398545	1	ENSG00000165995	ENST00000377331	37616	783	CACNB2	CACNB2	calcium voltage-gated channel auxiliary subunit beta 2
chr10	18469535	18469955	421	*	Intron (ENST00000324631/ENSG00000165995, intron 2 of 13)	10	18430109	18828653	398545	1	ENSG00000165995	ENST00000377331	39426	783	CACNB2	CACNB2	calcium voltage-gated channel auxiliary subunit beta 2
chr10	18987427	18987885	459	*	Distal Intergenic	10	19024674	19027560	2887	1	ENSG00000225509	ENST00000413342	-36789	NA	NA	AIFM1P1	NA
chr10	19455907	19456375	469	*	Distal Intergenic	10	19492779	20023166	530388	1	ENSG00000204740	ENST00000377266	-36404	340895	MALRD1	MALRD1	MAM and LDL receptor class A domain containing 1
chr10	20364016	20364722	707	*	Intron (ENST00000377242/ENSG00000120594, intron 3 of 12)	10	20359734	20380713	20980	2	ENSG00000238246	ENST00000451584	15991	NA	NA	RP11-575A19.2	NA
chr10	21693513	21694520	1008	*	Distal Intergenic	10	21682962	21683521	560	1	ENSG00000231553	ENST00000454103	10551	NA	NA	RNMTL1P1	NA
chr10	22791258	22791563	306	*	Distal Intergenic	10	22825822	22828564	2743	2	ENSG00000150867	ENST00000474335	37001	5305	PIP4K2A	PIP4K2A	phosphatidylinositol-5-phosphate 4-kinase type 2 alpha
chr10	23406486	23406812	327	*	Proximal region	10	23408073	23409822	1750	1	ENSG00000148450	ENST00000468633	-1261	22921	MSRB2	MSRB2	methionine sulfoxide reductase B2
chr10	26140412	26140902	491	*	Distal Intergenic	10	26108292	26108355	64	2	ENSG00000251711	ENST00000515902	-32057	NA	NA	RNU6-632P	NA
chr10	26289318	26290007	690	*	Intron (ENST00000265944/ENSG00000095777, intron 6 of 34)	10	26241029	26305956	64928	1	ENSG00000095777	ENST00000376301	48289	53904	MYO3A	MYO3A	myosin IIIA
chr10	26290572	26290987	416	*	Intron (ENST00000265944/ENSG00000095777, intron 6 of 34)	10	26241029	26305956	64928	1	ENSG00000095777	ENST00000376301	49543	53904	MYO3A	MYO3A	myosin IIIA
chr10	26724425	26724750	326	*	Distal Intergenic	10	26727132	26856732	129601	1	ENSG00000077420	ENST00000376236	-2382	54518	APBB1IP	APBB1IP	amyloid beta precursor protein binding family B member 1 interacting protein
chr10	26725645	26726267	623	*	Proximal region	10	26727132	26856732	129601	1	ENSG00000077420	ENST00000376236	-865	54518	APBB1IP	APBB1IP	amyloid beta precursor protein binding family B member 1 interacting protein
chr10	26726758	26727722	965	*	Proximal region	10	26727132	26856732	129601	1	ENSG00000077420	ENST00000376236	0	54518	APBB1IP	APBB1IP	amyloid beta precursor protein binding family B member 1 interacting protein
chr10	26788837	26789240	404	*	Intron (ENST00000376236/ENSG00000077420, intron 4 of 14)	10	26798518	26798633	116	1	ENSG00000199733	ENST00000362863	-9278	NA	NA	RNA5SP307	NA
chr10	26821315	26821806	492	*	Intron (ENST00000376236/ENSG00000077420, intron 8 of 14)	10	26798518	26798633	116	1	ENSG00000199733	ENST00000362863	22797	NA	NA	RNA5SP307	NA
chr10	26822920	26823687	768	*	Intron (ENST00000376236/ENSG00000077420, intron 9 of 14)	10	26798518	26798633	116	1	ENSG00000199733	ENST00000362863	24402	NA	NA	RNA5SP307	NA
chr10	26825375	26825894	520	*	Intron (ENST00000376236/ENSG00000077420, intron 10 of 14)	10	26850872	26856155	5284	1	ENSG00000077420	ENST00000493857	-24978	54518	APBB1IP	APBB1IP	amyloid beta precursor protein binding family B member 1 interacting protein
chr10	29578359	29578652	294	*	Proximal region	10	29577990	29600161	22172	1	ENSG00000120563	ENST00000375500	369	84569	LYZL1	LYZL1	lysozyme like 1
chr10	29579250	29579711	462	*	Proximal region	10	29580854	29607257	26404	1	ENSG00000120563	ENST00000494304	-1143	84569	LYZL1	LYZL1	lysozyme like 1
chr10	30001885	30002292	408	*	Intron (ENST00000375400/ENSG00000197321, intron 1 of 35)	10	30000844	30000937	94	1	ENSG00000222092	ENST00000410160	1041	NA	NA	RNU6-908P	NA
chr10	30383070	30384408	1339	*	Intron (ENST00000465712/ENSG00000165757, intron 1 of 2)	10	30336461	30404423	67963	2	ENSG00000165757	ENST00000465712	20015	57608	JCAD	KIAA1462	junctional cadherin 5 associated
chr10	30441655	30442062	408	*	Distal Intergenic	10	30336461	30404423	67963	2	ENSG00000165757	ENST00000465712	-37232	57608	JCAD	KIAA1462	junctional cadherin 5 associated
chr10	30443160	30443982	823	*	Distal Intergenic	10	30336461	30404423	67963	2	ENSG00000165757	ENST00000465712	-38737	57608	JCAD	KIAA1462	junctional cadherin 5 associated
chr10	31075519	31076016	498	*	Distal Intergenic	10	31120757	31122316	1560	2	ENSG00000272914	ENST00000608729	46300	NA	NA	RP11-330O11.3	NA
chr10	32039301	32040278	978	*	Distal Intergenic	10	32044970	32045064	95	2	ENSG00000222412	ENST00000410480	4786	NA	NA	Y_RNA	NA
chr10	32559441	32560284	844	*	Intron (ENST00000319778/ENSG00000120616, intron 13 of 13)	10	32560482	32561177	696	2	ENSG00000120616	ENST00000492710	893	80314	EPC1	EPC1	enhancer of polycomb homolog 1
chr10	33231521	33232005	485	*	Proximal region	10	33233409	33233927	519	1	ENSG00000228816	ENST00000432033	-1404	NA	NA	AK3P5	NA
chr10	33413461	33413890	430	*	Distal Intergenic	10	33385185	33405600	20416	2	ENSG00000233387	ENST00000414308	-7861	NA	NA	RP11-342D11.3	NA
chr10	33414933	33416675	1743	*	Distal Intergenic	10	33385185	33405600	20416	2	ENSG00000233387	ENST00000414308	-9333	NA	NA	RP11-342D11.3	NA
chr10	33753571	33753968	398	*	Distal Intergenic	10	33630583	33630833	251	1	ENSG00000273012	ENST00000608148	122988	NA	NA	RP11-90B22.1	NA
chr10	35380634	35381085	452	*	Proximal region	10	35298808	35379570	80763	2	ENSG00000108094	ENST00000602371	-1064	8453	CUL2	CUL2	cullin 2
chr10	35382265	35382638	374	*	Distal Intergenic	10	35298808	35379570	80763	2	ENSG00000108094	ENST00000602371	-2695	8453	CUL2	CUL2	cullin 2
chr10	36061631	36062951	1321	*	Distal Intergenic	10	35986228	35986965	738	1	ENSG00000226646	ENST00000425095	75403	NA	NA	RPL7P37	NA
chr10	36063194	36063620	427	*	Distal Intergenic	10	35986228	35986965	738	1	ENSG00000226646	ENST00000425095	76966	NA	NA	RPL7P37	NA
chr10	37800616	37801545	930	*	Distal Intergenic	10	37811939	37833629	21691	1	ENSG00000224920	ENST00000425494	-10394	NA	NA	TACC1P1	NA
chr10	38809814	38810210	397	*	Distal Intergenic	10	38741915	38744293	2379	2	ENSG00000228882	ENST00000444451	-65521	NA	NA	CICP9	NA
chr10	38816023	38816602	580	*	Distal Intergenic	10	38741915	38744293	2379	2	ENSG00000228882	ENST00000444451	-71730	NA	NA	CICP9	NA
chr10	38817059	38817843	785	*	Distal Intergenic	10	38741915	38744293	2379	2	ENSG00000228882	ENST00000444451	-72766	NA	NA	CICP9	NA
chr10	42811881	42812527	647	*	Distal Intergenic	10	42775182	42777267	2086	2	ENSG00000228755	ENST00000452851	-34614	NA	NA	PABPC1P8	NA
chr10	42898440	42898889	450	*	Distal Intergenic	10	42827314	42863422	36109	2	ENSG00000215146	ENST00000609841	-35018	441666	LOC441666	RP11-313J2.1	zinc finger protein 91 pseudogene
chr10	43477637	43478179	543	*	Proximal region	10	43474465	43476955	2491	2	ENSG00000229630	ENST00000431395	-682	104266963	LINC01264	RP11-124O11.2	long intergenic non-protein coding RNA 1264
chr10	43848161	43848461	301	*	Distal Intergenic	10	43837234	43837358	125	1	ENSG00000221468	ENST00000408541	10927	NA	NA	RNU6ATAC11P	NA
chr10	44169880	44171137	1258	*	Exon (ENST00000458063/ENSG00000223910, exon 5 of 5)	10	44161116	44162453	1338	1	ENSG00000228426	ENST00000418426	8764	NA	NA	RP11-402L1.11	NA
chr10	45419085	45419979	895	*	Intron (ENST00000389583/ENSG00000187783, intron 1 of 4)	10	45395062	45415668	20607	2	ENSG00000234504	ENST00000436877	-3417	NA	NA	RP11-285G1.2	NA
chr10	45421309	45421729	421	*	Intron (ENST00000389583/ENSG00000187783, intron 1 of 4)	10	45427298	45430483	3186	1	ENSG00000187783	ENST00000460364	-5569	643236	TMEM72	TMEM72	transmembrane protein 72
chr10	45423620	45424320	701	*	Intron (ENST00000389583/ENSG00000187783, intron 2 of 4)	10	45427298	45430483	3186	1	ENSG00000187783	ENST00000460364	-2978	643236	TMEM72	TMEM72	transmembrane protein 72
chr10	46215866	46216401	536	*	Intron (ENST00000426241/ENSG00000237840, intron 3 of 10)	10	46201879	46217887	16009	2	ENSG00000237840	ENST00000426241	1486	NA	NA	FAM21FP	NA
chr10	47004932	47005988	1057	*	3' UTR	10	46997926	47005643	7718	1	ENSG00000204175	ENST00000374314	7006	9721	GPRIN2	GPRIN2	G protein regulated inducer of neurite outgrowth 2
chr10	47588424	47590368	1945	*	Distal Intergenic	10	47594379	47595651	1273	1	ENSG00000215044	ENST00000399501	-4011	NA	NA	AHCYP1	NA
chr10	48379140	48380056	917	*	Downstream (1-2kb)	10	48387524	48387622	99	1	ENSG00000266000	ENST00000581861	-7468	NA	NA	AL731561.2	NA
chr10	49544220	49544713	494	*	Intron (ENST00000432379/ENSG00000107643, intron 3 of 6)	10	49516259	49618371	102113	1	ENSG00000107643	ENST00000476134	27961	5599	MAPK8	MAPK8	mitogen-activated protein kinase 8
chr10	49546131	49546873	743	*	Intron (ENST00000432379/ENSG00000107643, intron 3 of 6)	10	49516259	49618371	102113	1	ENSG00000107643	ENST00000476134	29872	5599	MAPK8	MAPK8	mitogen-activated protein kinase 8
chr10	51784507	51784900	394	*	Exon (ENST00000457608/ENSG00000226631, exon 1 of 1)	10	51784895	51787123	2229	2	ENSG00000226631	ENST00000457608	2223	NA	NA	SLC9A3P3	NA
chr10	53164499	53164866	368	*	Intron (ENST00000401604/ENSG00000185532, intron 2 of 17)	10	53079586	53080420	835	1	ENSG00000213659	ENST00000412878	84913	NA	NA	RSU1P3	NA
chr10	53166135	53166404	270	*	Intron (ENST00000401604/ENSG00000185532, intron 2 of 17)	10	53079586	53080420	835	1	ENSG00000213659	ENST00000412878	86549	NA	NA	RSU1P3	NA
chr10	53449419	53450159	741	*	Intron (ENST00000401604/ENSG00000185532, intron 3 of 17)	10	53455247	53459355	4109	2	ENSG00000177613	ENST00000331173	9196	23283	CSTF2T	CSTF2T	cleavage stimulation factor subunit 2 tau variant
chr10	53450383	53450748	366	*	Intron (ENST00000401604/ENSG00000185532, intron 3 of 17)	10	53455247	53459355	4109	2	ENSG00000177613	ENST00000331173	8607	23283	CSTF2T	CSTF2T	cleavage stimulation factor subunit 2 tau variant
chr10	55749560	55749864	305	*	Intron (ENST00000373965/ENSG00000150275, intron 22 of 35)	10	55581036	55666977	85942	2	ENSG00000150275	ENST00000463095	-82583	65217	PCDH15	PCDH15	protocadherin related 15
chr10	56260199	56260982	784	*	Intron (ENST00000422842/ENSG00000234173, intron 1 of 5)	10	56245990	56415811	169822	1	ENSG00000234173	ENST00000422842	14209	105378311	LOC105378311	RP11-257I14.1	uncharacterized LOC105378311
chr10	59025644	59026076	433	*	Distal Intergenic	10	59064239	59064319	81	2	ENSG00000264747	ENST00000583084	38243	100500834	MIR3924	MIR3924	microRNA 3924
chr10	59128746	59129078	333	*	Distal Intergenic	10	59064239	59064319	81	2	ENSG00000264747	ENST00000583084	-64427	100500834	MIR3924	MIR3924	microRNA 3924
chr10	61016811	61017158	348	*	Intron (ENST00000373867/ENSG00000148541, intron 11 of 14)	10	61023642	61029795	6154	2	ENSG00000148541	ENST00000468696	12637	220965	FAM13C	FAM13C	family with sequence similarity 13 member C
chr10	61108359	61108638	280	*	Intron (ENST00000373867/ENSG00000148541, intron 4 of 14)	10	61082990	61112113	29124	2	ENSG00000148541	ENST00000507862	3475	220965	FAM13C	FAM13C	family with sequence similarity 13 member C
chr10	62439542	62440404	863	*	Intron (ENST00000373827/ENSG00000151150, intron 1 of 43)	10	62444263	62444967	705	1	ENSG00000122872	ENST00000503220	-3859	NA	NA	ARL4P	NA
chr10	64799246	64800114	869	*	Distal Intergenic	10	64869899	64870006	108	1	ENSG00000199446	ENST00000362576	-69785	NA	NA	RNU6-543P	NA
chr10	66097941	66098978	1038	*	Distal Intergenic	10	65929796	65930611	816	2	ENSG00000235489	ENST00000599100	-167330	NA	NA	DBF4P1	NA
chr10	66793927	66794369	443	*	Distal Intergenic	10	66814218	66814761	544	1	ENSG00000270754	ENST00000604859	-19849	NA	NA	NEK4P3	NA
chr10	66795992	66796311	320	*	Distal Intergenic	10	66814218	66814761	544	1	ENSG00000270754	ENST00000604859	-17907	NA	NA	NEK4P3	NA
chr10	67239609	67240028	420	*	Distal Intergenic	10	67330096	67441224	111129	1	ENSG00000228065	ENST00000433152	-90068	NA	NA	RP11-222A11.1	NA
chr10	67266669	67267669	1001	*	Distal Intergenic	10	67330096	67441224	111129	1	ENSG00000228065	ENST00000433152	-62427	NA	NA	RP11-222A11.1	NA
chr10	68622793	68623095	303	*	Intron (ENST00000433211/ENSG00000183230, intron 7 of 17)	10	68685764	68859588	173825	1	ENSG00000198739	ENST00000361320	-62669	347731	LRRTM3	LRRTM3	leucine rich repeat transmembrane neuronal 3
chr10	68623870	68625123	1254	*	Intron (ENST00000433211/ENSG00000183230, intron 7 of 17)	10	68685764	68859588	173825	1	ENSG00000198739	ENST00000361320	-60641	347731	LRRTM3	LRRTM3	leucine rich repeat transmembrane neuronal 3
chr10	70194155	70195468	1314	*	Intron (ENST00000551118/ENSG00000138346, intron 10 of 16)	10	70176372	70190364	13993	2	ENSG00000138346	ENST00000440722	-3791	1763	DNA2	DNA2	DNA replication helicase/nuclease 2
chr10	70352882	70355181	2300	*	Intron (ENST00000373644/ENSG00000138336, intron 2 of 11)	10	70320413	70454239	133827	1	ENSG00000138336	ENST00000373644	32469	80312	TET1	TET1	tet methylcytosine dioxygenase 1
chr10	71117162	71118761	1600	*	Intron (ENST00000450646/ENSG00000156515, intron 5 of 6)	10	71123311	71123397	87	2	ENSG00000221774	ENST00000408847	4636	NA	NA	AC016821.1	NA
chr10	71346726	71347087	362	*	Downstream (2-3kb)	10	71349636	71350111	476	2	ENSG00000230755	ENST00000440153	3024	NA	NA	RP11-343J3.7	NA
chr10	71348082	71349455	1374	*	Downstream (<1kb)	10	71349636	71350111	476	2	ENSG00000230755	ENST00000440153	656	NA	NA	RP11-343J3.7	NA
chr10	71438601	71439536	936	*	Distal Intergenic	10	71444655	71452208	7554	1	ENSG00000235645	ENST00000434931	-5119	NA	NA	RP11-242G20.1	NA
chr10	71548020	71548456	437	*	Distal Intergenic	10	71538718	71539594	877	1	ENSG00000230469	ENST00000438138	9302	NA	NA	RPL5P26	NA
chr10	72194046	72194394	349	*	Proximal region	10	72194585	72196314	1730	1	ENSG00000197604	ENST00000420338	-191	NA	NA	AC022532.1	NA
chr10	72238571	72239217	647	*	Proximal region	10	72238577	72328205	89629	1	ENSG00000107719	ENST00000263563	0	27143	PALD1	PALD1	phosphatase domain containing paladin 1
chr10	72351986	72353385	1400	*	Distal Intergenic	10	72357104	72362515	5412	2	ENSG00000180644	ENST00000373209	9130	5551	PRF1	PRF1	perforin 1
chr10	72354081	72354629	549	*	Downstream (2-3kb)	10	72357104	72362515	5412	2	ENSG00000180644	ENST00000373209	7886	5551	PRF1	PRF1	perforin 1
chr10	72640974	72641707	734	*	Downstream (<1kb)	10	72642037	72645656	3620	2	ENSG00000166228	ENST00000493961	3949	5092	PCBD1	PCBD1	pterin-4 alpha-carbinolamine dehydratase 1
chr10	72903223	72904391	1169	*	Distal Intergenic	10	72972327	73062621	90295	1	ENSG00000107731	ENST00000335350	-67936	219699	UNC5B	UNC5B	unc-5 netrin receptor B
chr10	73152793	73155596	2804	*	Proximal region	10	73156691	73406518	249828	1	ENSG00000107736	ENST00000398842	-1095	64072	CDH23	CDH23	cadherin related 23
chr10	73155749	73156612	864	*	Proximal region	10	73156691	73406518	249828	1	ENSG00000107736	ENST00000398842	-79	64072	CDH23	CDH23	cadherin related 23
chr10	73286815	73287366	552	*	Intron (ENST00000398842/ENSG00000107736, intron 6 of 13)	10	73267910	73271630	3721	2	ENSG00000223817	ENST00000428918	-15185	102723377	CDH23-AS1	CDH23-AS1	CDH23 antisense RNA 1
chr10	73707200	73707995	796	*	Distal Intergenic	10	73724123	73773322	49200	1	ENSG00000122863	ENST00000373115	-16128	9469	CHST3	CHST3	carbohydrate sulfotransferase 3
chr10	74093918	74094751	834	*	3' UTR	10	74095315	74096623	1309	2	ENSG00000148719	ENST00000473051	1872	54788	DNAJB12	DNAJB12	DnaJ heat shock protein family (Hsp40) member B12
chr10	74438519	74439556	1038	*	Distal Intergenic	10	74451889	74647452	195564	1	ENSG00000156026	ENST00000373053	-12333	90550	MCU	MCU	mitochondrial calcium uniporter
chr10	74487900	74489276	1377	*	Intron (ENST00000373053/ENSG00000156026, intron 1 of 7)	10	74480787	74480858	72	1	ENSG00000266719	ENST00000583078	7113	100616286	MIR4676	MIR4676	microRNA 4676
chr10	74532116	74532986	871	*	Intron (ENST00000373053/ENSG00000156026, intron 1 of 7)	10	74526318	74526810	493	1	ENSG00000272627	ENST00000608259	5798	NA	NA	RP11-354E23.5	NA
chr10	74917758	74918340	583	*	Intron (ENST00000372979/ENSG00000122882, intron 3 of 13)	10	74894282	74927706	33425	2	ENSG00000122882	ENST00000484976	9366	11319	ECD	ECD	ecdysoneless cell cycle regulator
chr10	75510891	75511278	388	*	Exon (ENST00000465076/ENSG00000176986, exon 3 of 22)	10	75506625	75511860	5236	1	ENSG00000176986	ENST00000477008	4266	9632	SEC24C	SEC24C	SEC24 homolog C, COPII coat complex component
chr10	75511925	75512268	344	*	Intron (ENST00000535742/ENSG00000176986, intron 2 of 9)	10	75506625	75511860	5236	1	ENSG00000176986	ENST00000477008	5300	9632	SEC24C	SEC24C	SEC24 homolog C, COPII coat complex component
chr10	75534097	75534464	368	*	Proximal region	10	75534080	75534299	220	2	ENSG00000253045	ENST00000517236	0	NA	NA	RMRPP1	NA
chr10	75651744	75652173	430	*	Distal Intergenic	10	75668935	75672807	3873	1	ENSG00000122861	ENST00000481390	-16762	5328	PLAU	PLAU	plasminogen activator, urokinase
chr10	75874669	75875717	1049	*	Intron (ENST00000211998/ENSG00000035403, intron 21 of 21)	10	75880013	75880621	609	2	ENSG00000267957	ENST00000598318	4904	NA	NA	RP11-178G16.4	NA
chr10	75876039	75877436	1398	*	Intron (ENST00000211998/ENSG00000035403, intron 21 of 21)	10	75880013	75880621	609	2	ENSG00000267957	ENST00000598318	3185	NA	NA	RP11-178G16.4	NA
chr10	76399310	76399742	433	*	Intron (ENST00000539909/ENSG00000156110, intron 8 of 9)	10	76401168	76401534	367	2	ENSG00000271710	ENST00000605525	1792	NA	NA	RP11-312P12.3	NA
chr10	76542847	76543237	391	*	Distal Intergenic	10	76504144	76504465	322	2	ENSG00000213525	ENST00000454758	-38382	NA	NA	RP11-383B24.3	NA
chr10	76947141	76947600	460	*	Distal Intergenic	10	76944716	76944816	101	1	ENSG00000263626	ENST00000583947	2425	NA	NA	AL392111.1	NA
chr10	77020348	77020793	446	*	Distal Intergenic	10	77029150	77029303	154	2	ENSG00000227271	ENST00000449384	8510	NA	NA	RPL39P25	NA
chr10	77022895	77023379	485	*	Distal Intergenic	10	77029150	77029303	154	2	ENSG00000227271	ENST00000449384	5924	NA	NA	RPL39P25	NA
chr10	77565042	77565948	907	*	Intron (ENST00000593817/ENSG00000148655, intron 1 of 1)	10	77583444	77583536	93	2	ENSG00000215921	ENST00000401102	17588	NA	NA	AL731568.1	NA
chr10	77962945	77963991	1047	*	Intron (ENST00000593699/ENSG00000148655, intron 6 of 7)	10	78001782	78002071	290	2	ENSG00000265486	ENST00000491887	38080	NA	NA	RN7SL518P	NA
chr10	78700382	78700689	308	*	Intron (ENST00000458661/ENSG00000236467, intron 2 of 3)	10	78698866	78737562	38697	1	ENSG00000236467	ENST00000598613	1516	101929328	KCNMA1-AS1	RP11-443A13.5	KCNMA1 antisense RNA 1
chr10	78747017	78748394	1378	*	Intron (ENST00000604624/ENSG00000156113, intron 18 of 27)	10	78733751	78778821	45071	2	ENSG00000156113	ENST00000475352	30427	3778	KCNMA1	KCNMA1	potassium calcium-activated channel subfamily M alpha 1
chr10	79617410	79618345	936	*	Intron (ENST00000475613/ENSG00000151208, intron 1 of 21)	10	79626633	79629368	2736	1	ENSG00000204049	ENST00000372387	-8288	NA	NA	AL391421.1	NA
chr10	79618018	79618924	907	*	Intron (ENST00000475613/ENSG00000151208, intron 1 of 21)	10	79626633	79629368	2736	1	ENSG00000204049	ENST00000372387	-7709	NA	NA	AL391421.1	NA
chr10	79845718	79846171	454	*	Distal Intergenic	10	79828381	79829296	916	2	ENSG00000231957	ENST00000417003	-16422	NA	NA	GNAI2P2	NA
chr10	79902254	79902981	728	*	Distal Intergenic	10	79828381	79829296	916	2	ENSG00000231957	ENST00000417003	-72958	NA	NA	GNAI2P2	NA
chr10	79903587	79904394	808	*	Distal Intergenic	10	79828381	79829296	916	2	ENSG00000231957	ENST00000417003	-74291	NA	NA	GNAI2P2	NA
chr10	79904002	79904830	829	*	Distal Intergenic	10	79828381	79829296	916	2	ENSG00000231957	ENST00000417003	-74706	NA	NA	GNAI2P2	NA
chr10	79905008	79906972	1965	*	Distal Intergenic	10	79828381	79829296	916	2	ENSG00000231957	ENST00000417003	-75712	NA	NA	GNAI2P2	NA
chr10	79907383	79907740	358	*	Distal Intergenic	10	79828381	79829296	916	2	ENSG00000231957	ENST00000417003	-78087	NA	NA	GNAI2P2	NA
chr10	80023211	80024449	1239	*	Intron (ENST00000432742/ENSG00000230417, intron 2 of 2)	10	80027085	80037822	10738	1	ENSG00000227136	ENST00000415959	-2636	NA	NA	LINC00595	NA
chr10	80520138	80520913	776	*	Distal Intergenic	10	80510359	80510454	96	1	ENSG00000223243	ENST00000411311	9779	NA	NA	AC074323.1	NA
chr10	80908526	80909985	1460	*	Intron (ENST00000334512/ENSG00000108175, intron 3 of 24)	10	80828792	81076276	247485	1	ENSG00000108175	ENST00000334512	79734	57178	ZMIZ1	ZMIZ1	zinc finger MIZ-type containing 1
chr10	81935564	81935900	337	*	5' UTR	10	81928836	81932777	3942	2	ENSG00000122359	ENST00000437799	-2787	311	ANXA11	ANXA11	annexin A11
chr10	82367626	82368013	388	*	Intron (ENST00000339284/ENSG00000178217, intron 5 of 6)	10	82367055	82406314	39260	1	ENSG00000178217	ENST00000372150	571	387694	SH2D4B	SH2D4B	SH2 domain containing 4B
chr10	82369306	82370087	782	*	Exon (ENST00000339284/ENSG00000178217, exon 6 of 7)	10	82367055	82406314	39260	1	ENSG00000178217	ENST00000372150	2251	387694	SH2D4B	SH2D4B	SH2 domain containing 4B
chr10	82432947	82433659	713	*	Distal Intergenic	10	82409553	82413488	3936	1	ENSG00000231082	ENST00000436500	23394	105378386	LINC02655	RP11-514F8.2	long intergenic non-protein coding RNA 2655
chr10	84347636	84348655	1020	*	Intron (ENST00000372141/ENSG00000185737, intron 2 of 8)	10	84559498	84745361	185864	1	ENSG00000185737	ENST00000537893	-210843	10718	NRG3	NRG3	neuregulin 3
chr10	84611669	84612155	487	*	Intron (ENST00000372141/ENSG00000185737, intron 3 of 8)	10	84559498	84745590	186093	1	ENSG00000185737	ENST00000545131	52171	10718	NRG3	NRG3	neuregulin 3
chr10	85418238	85418652	415	*	Distal Intergenic	10	85432162	85435195	3034	2	ENSG00000233945	ENST00000441776	16543	105378397	LINC02650	RP11-344L13.2	long intergenic non-protein coding RNA 2650
chr10	85637248	85637850	603	*	Distal Intergenic	10	85671410	85672678	1269	2	ENSG00000233258	ENST00000432108	34828	NA	NA	RP11-219F10.1	NA
chr10	86029577	86030310	734	*	Distal Intergenic	10	86039736	86054415	14680	1	ENSG00000229404	ENST00000415469	-9426	170425	LINC00858	LINC00858	long intergenic non-protein coding RNA 858
chr10	86033683	86034038	356	*	Distal Intergenic	10	86039736	86054415	14680	1	ENSG00000229404	ENST00000415469	-5698	170425	LINC00858	LINC00858	long intergenic non-protein coding RNA 858
chr10	86690625	86690992	368	*	Distal Intergenic	10	86623021	86623118	98	1	ENSG00000238469	ENST00000458781	67604	NA	NA	AC091487.1	NA
chr10	86692064	86693497	1434	*	Distal Intergenic	10	86623021	86623118	98	1	ENSG00000238469	ENST00000458781	69043	NA	NA	AC091487.1	NA
chr10	87673244	87674220	977	*	Intron (ENST00000327946/ENSG00000182771, intron 5 of 15)	10	87361734	87551316	189583	2	ENSG00000182771	ENST00000536331	-121928	2894	GRID1	GRID1	glutamate ionotropic receptor delta type subunit 1
chr10	87674714	87675548	835	*	Intron (ENST00000327946/ENSG00000182771, intron 5 of 15)	10	87361734	87551316	189583	2	ENSG00000182771	ENST00000536331	-123398	2894	GRID1	GRID1	glutamate ionotropic receptor delta type subunit 1
chr10	88437776	88438235	460	*	Intron (ENST00000352360/ENSG00000122367, intron 2 of 9)	10	88428449	88459800	31352	1	ENSG00000122367	ENST00000542786	9327	11155	LDB3	LDB3	LIM domain binding 3
chr10	89921785	89922483	699	*	Distal Intergenic	10	89807892	89809580	1689	2	ENSG00000227905	ENST00000439659	-112205	NA	NA	MED6P1	NA
chr10	89922779	89923346	568	*	Distal Intergenic	10	89807892	89809580	1689	2	ENSG00000227905	ENST00000439659	-113199	NA	NA	MED6P1	NA
chr10	90259094	90259539	446	*	Intron (ENST00000371947/ENSG00000184719, intron 4 of 6)	10	90034718	90342947	308230	2	ENSG00000184719	ENST00000437752	83408	55328	RNLS	RNLS	renalase, FAD dependent amine oxidase
chr10	91449134	91450367	1234	*	Intron (ENST00000449882/ENSG00000235100, intron 2 of 2)	10	91454052	91457685	3634	2	ENSG00000240996	ENST00000455699	7318	NA	NA	RP11-80H5.7	NA
chr10	91450563	91450887	325	*	Intron (ENST00000449882/ENSG00000235100, intron 2 of 2)	10	91454052	91457685	3634	2	ENSG00000240996	ENST00000455699	6798	NA	NA	RP11-80H5.7	NA
chr10	91612868	91613374	507	*	Distal Intergenic	10	91597369	91599091	1723	2	ENSG00000270670	ENST00000605714	-13777	NA	NA	RP11-248C1.3	NA
chr10	93697282	93697647	366	*	Intron (ENST00000265990/ENSG00000095564, intron 2 of 37)	10	93683526	93790082	106557	1	ENSG00000095564	ENST00000265990	13756	9044	BTAF1	BTAF1	B-TFIID TATA-box binding protein associated factor 1
chr10	95655507	95656163	657	*	Intron (ENST00000427197/ENSG00000176273, intron 1 of 2)	10	95653779	95669582	15804	1	ENSG00000176273	ENST00000603665	1728	159371	SLC35G1	SLC35G1	solute carrier family 35 member G1
chr10	95973724	95974142	419	*	Intron (ENST00000260766/ENSG00000138193, intron 4 of 32)	10	95984917	95987045	2129	2	ENSG00000228553	ENST00000447227	12903	NA	NA	RP11-391J2.3	NA
chr10	95974680	95975821	1142	*	Intron (ENST00000260766/ENSG00000138193, intron 4 of 32)	10	95984917	95987045	2129	2	ENSG00000228553	ENST00000447227	11224	NA	NA	RP11-391J2.3	NA
chr10	97146622	97147905	1284	*	Exon (ENST00000371246/ENSG00000095637, exon 15 of 33)	10	97141170	97144042	2873	2	ENSG00000095637	ENST00000472854	-2580	10580	SORBS1	SORBS1	sorbin and SH3 domain containing 1
chr10	100474185	100474553	369	*	Intron (ENST00000370549/ENSG00000172987, intron 4 of 10)	10	100202145	100206684	4540	2	ENSG00000107521	ENST00000465957	-267501	3257	HPS1	HPS1	HPS1 biogenesis of lysosomal organelles complex 3 subunit 1
chr10	101453138	101453800	663	*	Intron (ENST00000370489/ENSG00000198018, intron 8 of 12)	10	101457164	101457706	543	2	ENSG00000233690	ENST00000418955	3906	NA	NA	EBAG9P1	NA
chr10	102459557	102459933	377	*	Distal Intergenic	10	102495360	102566356	70997	1	ENSG00000075891	ENST00000553492	-35427	5076	PAX2	PAX2	paired box 2
chr10	102559636	102560390	755	*	Intron (ENST00000553492/ENSG00000075891, intron 3 of 3)	10	102508609	102568995	60387	1	ENSG00000075891	ENST00000554172	51027	5076	PAX2	PAX2	paired box 2
chr10	102752545	102752892	348	*	Intron (ENST00000476766/ENSG00000107815, intron 4 of 4)	10	102756375	102763575	7201	1	ENSG00000107816	ENST00000426584	-3483	84445	LZTS2	LZTS2	leucine zipper tumor suppressor 2
chr10	102754307	102756507	2201	*	Proximal region	10	102756375	102763575	7201	1	ENSG00000107816	ENST00000426584	0	84445	LZTS2	LZTS2	leucine zipper tumor suppressor 2
chr10	102779563	102780336	774	*	Proximal region	10	102771715	102778626	6912	2	ENSG00000186862	ENST00000433616	-937	79955	PDZD7	PDZD7	PDZ domain containing 7
chr10	102855352	102856384	1033	*	Intron (ENST00000445873/ENSG00000236311, intron 2 of 2)	10	102882536	102883624	1089	1	ENSG00000269259	ENST00000598040	-26152	NA	NA	HUG1	NA
chr10	103036970	103037472	503	*	Distal Intergenic	10	103027694	103027765	72	2	ENSG00000252844	ENST00000517035	-9205	NA	NA	SNORD112	NA
chr10	103039277	103039890	614	*	Distal Intergenic	10	103027694	103027765	72	2	ENSG00000252844	ENST00000517035	-11512	NA	NA	SNORD112	NA
chr10	103040816	103041313	498	*	Distal Intergenic	10	103027694	103027765	72	2	ENSG00000252844	ENST00000517035	-13051	NA	NA	SNORD112	NA
chr10	103043326	103044327	1002	*	Distal Intergenic	10	103027694	103027765	72	2	ENSG00000252844	ENST00000517035	-15561	NA	NA	SNORD112	NA
chr10	104139823	104141681	1859	*	Exon (ENST00000369983/ENSG00000107862, exon 37 of 40)	10	104153867	104155715	1849	1	ENSG00000077150	ENST00000593908	-12186	4791	NFKB2	NFKB2	nuclear factor kappa B subunit 2
chr10	104580365	104582061	1697	*	Distal Intergenic	10	104590705	104591460	756	2	ENSG00000148795	ENST00000469683	9399	1586	CYP17A1	CYP17A1	cytochrome P450 family 17 subfamily A member 1
chr10	104582961	104583564	604	*	Distal Intergenic	10	104590705	104591460	756	2	ENSG00000148795	ENST00000469683	7896	1586	CYP17A1	CYP17A1	cytochrome P450 family 17 subfamily A member 1
chr10	104768747	104769427	681	*	Intron (ENST00000369878/ENSG00000148842, intron 1 of 7)	10	104828193	104836786	8594	1	ENSG00000148842	ENST00000475511	-58766	54805	CNNM2	CNNM2	cyclin and CBS domain divalent metal cation transport mediator 2
chr10	104769960	104771315	1356	*	Intron (ENST00000369878/ENSG00000148842, intron 1 of 7)	10	104828193	104836786	8594	1	ENSG00000148842	ENST00000475511	-56878	54805	CNNM2	CNNM2	cyclin and CBS domain divalent metal cation transport mediator 2
chr10	104771428	104772390	963	*	Intron (ENST00000369878/ENSG00000148842, intron 1 of 7)	10	104828193	104836786	8594	1	ENSG00000148842	ENST00000475511	-55803	54805	CNNM2	CNNM2	cyclin and CBS domain divalent metal cation transport mediator 2
chr10	104778424	104779206	783	*	Intron (ENST00000369878/ENSG00000148842, intron 1 of 7)	10	104828193	104836786	8594	1	ENSG00000148842	ENST00000475511	-48987	54805	CNNM2	CNNM2	cyclin and CBS domain divalent metal cation transport mediator 2
chr10	105266249	105266855	607	*	Intron (ENST00000369780/ENSG00000107954, intron 1 of 5)	10	105271536	105275159	3624	2	ENSG00000235470	ENST00000447820	8304	102724341	NEURL1-AS1	RP11-225H22.5	NEURL1 antisense RNA 1
chr10	105267055	105268018	964	*	Intron (ENST00000369780/ENSG00000107954, intron 1 of 5)	10	105271536	105275159	3624	2	ENSG00000235470	ENST00000447820	7141	102724341	NEURL1-AS1	RP11-225H22.5	NEURL1 antisense RNA 1
chr10	105519916	105520671	756	*	Intron (ENST00000369774/ENSG00000107957, intron 3 of 14)	10	105361503	105561055	199553	2	ENSG00000107957	ENST00000420222	40384	9644	SH3PXD2A	SH3PXD2A	SH3 and PX domains 2A
chr10	105996828	105998466	1639	*	Intron (ENST00000470554/ENSG00000148834, intron 1 of 4)	10	105995114	106019556	24443	1	ENSG00000148834	ENST00000470554	1714	9446	GSTO1	GSTO1	glutathione S-transferase omega 1
chr10	105999642	106000361	720	*	Intron (ENST00000470554/ENSG00000148834, intron 1 of 4)	10	105995114	106019556	24443	1	ENSG00000148834	ENST00000470554	4528	9446	GSTO1	GSTO1	glutathione S-transferase omega 1
chr10	106296486	106298120	1635	*	Distal Intergenic	10	106234697	106240032	5336	2	ENSG00000225768	ENST00000447860	-56454	101927523	LINC02620	RP11-127O4.3	long intergenic non-protein coding RNA 2620
chr10	107339071	107339684	614	*	Distal Intergenic	10	107294417	107294523	107	1	ENSG00000207068	ENST00000384340	44654	NA	NA	RNU6-463P	NA
chr10	107832435	107832815	381	*	Distal Intergenic	10	107900022	107948480	48459	1	ENSG00000229775	ENST00000449761	-67207	105378470	LINC02624	RP11-298H24.1	long intergenic non-protein coding RNA 2624
chr10	108410277	108411003	727	*	Intron (ENST00000263054/ENSG00000108018, intron 18 of 25)	10	108379876	108389147	9272	2	ENSG00000108018	ENST00000486192	-21130	114815	SORCS1	SORCS1	sortilin related VPS10 domain containing receptor 1
chr10	108582564	108582931	368	*	Intron (ENST00000263054/ENSG00000108018, intron 3 of 25)	10	108336940	108459116	122177	2	ENSG00000108018	ENST00000369698	-123448	114815	SORCS1	SORCS1	sortilin related VPS10 domain containing receptor 1
chr10	108720208	108720496	289	*	Intron (ENST00000263054/ENSG00000108018, intron 1 of 25)	10	108729779	108729908	130	1	ENSG00000200626	ENST00000363756	-9283	NA	NA	RNA5SP325	NA
chr10	108721860	108722267	408	*	Intron (ENST00000263054/ENSG00000108018, intron 1 of 25)	10	108729779	108729908	130	1	ENSG00000200626	ENST00000363756	-7512	NA	NA	RNA5SP325	NA
chr10	108763091	108764132	1042	*	Intron (ENST00000263054/ENSG00000108018, intron 1 of 25)	10	108729779	108729908	130	1	ENSG00000200626	ENST00000363756	33312	NA	NA	RNA5SP325	NA
chr10	109715537	109715851	315	*	Intron (ENST00000598903/ENSG00000229981, intron 2 of 4)	10	109517591	109800952	283362	2	ENSG00000229981	ENST00000598903	85101	103695365	LINC01435	RP11-215N21.1	long intergenic non-protein coding RNA 1435
chr10	110145281	110145707	427	*	Distal Intergenic	10	110055857	110056290	434	1	ENSG00000234544	ENST00000455109	89424	NA	NA	PTGES3P5	NA
chr10	112176053	112176533	481	*	Distal Intergenic	10	112193999	112194143	145	1	ENSG00000221359	ENST00000408432	-17466	NA	NA	AL355512.1	NA
chr10	112205575	112207157	1583	*	Intron (ENST00000609514/ENSG00000273143, intron 1 of 3)	10	112210387	112210998	612	1	ENSG00000237642	ENST00000428894	-3230	NA	NA	HMGB3P5	NA
chr10	112207263	112207787	525	*	Intron (ENST00000609514/ENSG00000273143, intron 1 of 3)	10	112210387	112210998	612	1	ENSG00000237642	ENST00000428894	-2600	NA	NA	HMGB3P5	NA
chr10	112312988	112313393	406	*	Distal Intergenic	10	112309873	112310612	740	2	ENSG00000233518	ENST00000446943	-2376	NA	NA	RPL7P35	NA
chr10	112314202	112314735	534	*	Distal Intergenic	10	112309873	112310612	740	2	ENSG00000233518	ENST00000446943	-3590	NA	NA	RPL7P35	NA
chr10	112629510	112630348	839	*	Proximal region	10	112629501	112631352	1852	1	ENSG00000232470	ENST00000416249	9	NA	NA	RP11-313D6.3	NA
chr10	112944080	112945880	1801	*	Distal Intergenic	10	112864714	112865006	293	1	ENSG00000213247	ENST00000424331	79366	NA	NA	RP11-479A21.1	NA
chr10	113683471	113683871	401	*	Distal Intergenic	10	113913628	113943468	29841	2	ENSG00000119927	ENST00000369425	259597	57678	GPAM	GPAM	glycerol-3-phosphate acyltransferase, mitochondrial
chr10	114604198	114604512	315	*	Distal Intergenic	10	114583249	114587485	4237	1	ENSG00000260917	ENST00000564352	20949	103344931	LOC103344931	RP11-57H14.4	uncharacterized LOC103344931
chr10	115158478	115159553	1076	*	Distal Intergenic	10	115113184	115113243	60	1	ENSG00000238380	ENST00000458864	45294	NA	NA	RNU7-165P	NA
chr10	115838727	115839124	398	*	Distal Intergenic	10	115871173	115871276	104	1	ENSG00000253066	ENST00000517257	-32049	NA	NA	RNU6-709P	NA
chr10	116034208	116034905	698	*	Intron (ENST00000603594/ENSG00000165816, intron 6 of 11)	10	116054585	116061776	7192	2	ENSG00000169129	ENST00000491814	26871	84632	AFAP1L2	AFAP1L2	actin filament associated protein 1 like 2
chr10	116035223	116038019	2797	*	Exon (ENST00000603594/ENSG00000165816, exon 7 of 12)	10	116054585	116061776	7192	2	ENSG00000169129	ENST00000491814	23757	84632	AFAP1L2	AFAP1L2	actin filament associated protein 1 like 2
chr10	116275882	116276414	533	*	Intron (ENST00000369266/ENSG00000099204, intron 1 of 17)	10	116195200	116286594	91395	2	ENSG00000099204	ENST00000369253	10180	3983	ABLIM1	ABLIM1	actin binding LIM protein 1
chr10	117199611	117200430	820	*	Intron (ENST00000355044/ENSG00000107518, intron 21 of 28)	10	117226684	117357492	130809	1	ENSG00000107518	ENST00000424738	-26254	26033	ATRNL1	ATRNL1	attractin like 1
chr10	117200675	117200984	310	*	Intron (ENST00000355044/ENSG00000107518, intron 21 of 28)	10	117226684	117357492	130809	1	ENSG00000107518	ENST00000424738	-25700	26033	ATRNL1	ATRNL1	attractin like 1
chr10	117901107	117901604	498	*	Intron (ENST00000439649/ENSG00000151892, intron 4 of 9)	10	117823727	118015307	191581	2	ENSG00000151892	ENST00000544592	113703	2674	GFRA1	GFRA1	GDNF family receptor alpha 1
chr10	118449852	118451529	1678	*	Proximal region	10	118442967	118451978	9012	2	ENSG00000165868	ENST00000480802	449	259217	HSPA12A	HSPA12A	heat shock protein family A (Hsp70) member 12A
chr10	118537028	118539024	1997	*	Distal Intergenic	10	118509416	118510772	1357	1	ENSG00000228195	ENST00000437011	27612	NA	NA	RPL5P27	NA
chr10	119198169	119199088	920	*	Intron (ENST00000549104/ENSG00000258114, intron 2 of 2)	10	119184705	119249930	65226	1	ENSG00000258114	ENST00000549104	13464	NA	NA	CTA-109P11.4	NA
chr10	119200209	119200917	709	*	Intron (ENST00000549104/ENSG00000258114, intron 2 of 2)	10	119184705	119249930	65226	1	ENSG00000258114	ENST00000549104	15504	NA	NA	CTA-109P11.4	NA
chr10	119346668	119347169	502	*	Distal Intergenic	10	119321595	119331968	10374	2	ENSG00000235198	ENST00000450247	-14700	NA	NA	CTA-109P11.1	NA
chr10	120943290	120944658	1369	*	Distal Intergenic	10	120927222	120938345	11124	2	ENSG00000165672	ENST00000298510	-4945	10935	PRDX3	PRDX3	peroxiredoxin 3
chr10	120945218	120945538	321	*	Distal Intergenic	10	120927222	120938345	11124	2	ENSG00000165672	ENST00000298510	-6873	10935	PRDX3	PRDX3	peroxiredoxin 3
chr10	121893448	121893715	268	*	Distal Intergenic	10	121883644	121883738	95	2	ENSG00000221402	ENST00000408475	-9710	NA	NA	AL353664.1	NA
chr10	121894035	121894680	646	*	Distal Intergenic	10	121883644	121883738	95	2	ENSG00000221402	ENST00000408475	-10297	NA	NA	AL353664.1	NA
chr10	121896243	121897080	838	*	Distal Intergenic	10	121883644	121883738	95	2	ENSG00000221402	ENST00000408475	-12505	NA	NA	AL353664.1	NA
chr10	122345317	122345922	606	*	Intron (ENST00000398248/ENSG00000203805, intron 2 of 2)	10	122334700	122347008	12309	1	ENSG00000203805	ENST00000496437	10617	196051	PLPP4	PPAPDC1A	phospholipid phosphatase 4
chr10	123169584	123169866	283	*	Proximal region	10	123170430	123170714	285	1	ENSG00000222979	ENST00000411047	-564	NA	NA	RN7SKP167	NA
chr10	123247761	123248111	351	*	Intron (ENST00000369061/ENSG00000066468, intron 10 of 14)	10	123239299	123239999	701	2	ENSG00000066468	ENST00000467584	-7762	2263	FGFR2	FGFR2	fibroblast growth factor receptor 2
chr10	123266668	123267221	554	*	Intron (ENST00000369061/ENSG00000066468, intron 6 of 14)	10	123239369	123274693	35325	2	ENSG00000066468	ENST00000429361	7472	2263	FGFR2	FGFR2	fibroblast growth factor receptor 2
chr10	123268918	123269426	509	*	Intron (ENST00000369061/ENSG00000066468, intron 6 of 14)	10	123239369	123274693	35325	2	ENSG00000066468	ENST00000429361	5267	2263	FGFR2	FGFR2	fibroblast growth factor receptor 2
chr10	123270172	123270583	412	*	Intron (ENST00000369061/ENSG00000066468, intron 6 of 14)	10	123239369	123274693	35325	2	ENSG00000066468	ENST00000429361	4110	2263	FGFR2	FGFR2	fibroblast growth factor receptor 2
chr10	123643265	123644094	830	*	Intron (ENST00000369043/ENSG00000107669, intron 7 of 11)	10	123600634	123662053	61420	2	ENSG00000107669	ENST00000481784	17959	11101	ATE1	ATE1	arginyltransferase 1
chr10	123776944	123777786	843	*	Proximal region	10	123779263	123781746	2484	1	ENSG00000138162	ENST00000489754	-1477	10579	TACC2	TACC2	transforming acidic coiled-coil containing protein 2
chr10	123978293	123979538	1246	*	Intron (ENST00000369005/ENSG00000138162, intron 11 of 22)	10	123971201	123985936	14736	1	ENSG00000138162	ENST00000508411	7092	10579	TACC2	TACC2	transforming acidic coiled-coil containing protein 2
chr10	124215837	124216223	387	*	Intron (ENST00000528446/ENSG00000254636, intron 1 of 1)	10	124214169	124216868	2700	1	ENSG00000254636	ENST00000528446	1668	387715	ARMS2	ARMS2	age-related maculopathy susceptibility 2
chr10	124219007	124219303	297	*	Distal Intergenic	10	124221041	124274424	53384	1	ENSG00000166033	ENST00000368984	-1738	5654	HTRA1	HTRA1	HtrA serine peptidase 1
chr10	124403509	124403976	468	*	Distal Intergenic	10	124457225	124459284	2060	2	ENSG00000183559	ENST00000432000	55308	399814	C10orf120	C10orf120	chromosome 10 open reading frame 120
chr10	125711166	125711559	394	*	Distal Intergenic	10	125465723	125699783	234061	2	ENSG00000121898	ENST00000368854	-11383	119587	CPXM2	CPXM2	carboxypeptidase X, M14 family member 2
chr10	125712058	125713749	1692	*	Distal Intergenic	10	125465723	125699783	234061	2	ENSG00000121898	ENST00000368854	-12275	119587	CPXM2	CPXM2	carboxypeptidase X, M14 family member 2
chr10	125823832	125825016	1185	*	Intron (ENST00000346248/ENSG00000182022, intron 1 of 7)	10	125767186	125806241	39056	2	ENSG00000182022	ENST00000435907	-17591	51363	CHST15	CHST15	carbohydrate sulfotransferase 15
chr10	125964606	125964893	288	*	Distal Intergenic	10	125780598	125853206	72609	2	ENSG00000182022	ENST00000421115	-111400	51363	CHST15	CHST15	carbohydrate sulfotransferase 15
chr10	126220710	126221121	412	*	Intron (ENST00000368842/ENSG00000107902, intron 6 of 6)	10	126234553	126301949	67397	1	ENSG00000107902	ENST00000493240	-13432	64077	LHPP	LHPP	phospholysine phosphohistidine inorganic pyrophosphate phosphatase
chr10	126221356	126224486	3131	*	Intron (ENST00000368842/ENSG00000107902, intron 6 of 6)	10	126234553	126301949	67397	1	ENSG00000107902	ENST00000493240	-10067	64077	LHPP	LHPP	phospholysine phosphohistidine inorganic pyrophosphate phosphatase
chr10	126572390	126573295	906	*	Distal Intergenic	10	126556079	126556895	817	1	ENSG00000214807	ENST00000399021	16311	NA	NA	NPM1P31	NA
chr10	126708236	126709898	1663	*	Intron (ENST00000337195/ENSG00000175029, intron 3 of 10)	10	126677507	126716459	38953	2	ENSG00000175029	ENST00000309035	6561	1488	CTBP2	CTBP2	C-terminal binding protein 2
chr10	126710164	126711164	1001	*	Intron (ENST00000337195/ENSG00000175029, intron 3 of 10)	10	126677507	126716459	38953	2	ENSG00000175029	ENST00000309035	5295	1488	CTBP2	CTBP2	C-terminal binding protein 2
chr10	126734732	126735250	519	*	Intron (ENST00000337195/ENSG00000175029, intron 2 of 10)	10	126721352	126721439	88	2	ENSG00000264572	ENST00000581038	-13293	100423041	MIR4296	MIR4296	microRNA 4296
chr10	126808683	126809411	729	*	Intron (ENST00000337195/ENSG00000175029, intron 1 of 10)	10	126789156	126826819	37664	2	ENSG00000175029	ENST00000530930	17408	1488	CTBP2	CTBP2	C-terminal binding protein 2
chr10	126990028	126990363	336	*	Distal Intergenic	10	126855246	126855506	261	1	ENSG00000214298	ENST00000415184	134782	NA	NA	MRPS21P6	NA
chr10	126992572	126993032	461	*	Distal Intergenic	10	126855246	126855506	261	1	ENSG00000214298	ENST00000415184	137326	NA	NA	MRPS21P6	NA
chr10	127586409	127586908	500	*	Intron (ENST00000368693/ENSG00000203780, intron 1 of 10)	10	127585180	127678056	92877	1	ENSG00000203780	ENST00000449042	1229	92565	FANK1	FANK1	fibronectin type III and ankyrin repeat domains 1
chr10	127857403	127857691	289	*	Intron (ENST00000368679/ENSG00000148848, intron 3 of 22)	10	127823937	127843874	19938	2	ENSG00000148848	ENST00000494661	-13529	8038	ADAM12	ADAM12	ADAM metallopeptidase domain 12
chr10	128564523	128564925	403	*	Distal Intergenic	10	128593978	129250781	656804	1	ENSG00000150760	ENST00000280333	-29053	1793	DOCK1	DOCK1	dedicator of cytokinesis 1
chr10	129612169	129612552	384	*	Distal Intergenic	10	129666145	129666751	607	1	ENSG00000270778	ENST00000603541	-53593	NA	NA	BUB1P1	NA
chr10	129614441	129614789	349	*	Distal Intergenic	10	129666145	129666751	607	1	ENSG00000270778	ENST00000603541	-51356	NA	NA	BUB1P1	NA
chr10	129749014	129749499	486	*	Intron (ENST00000254667/ENSG00000132334, intron 1 of 20)	10	129732962	129734431	1470	1	ENSG00000227076	ENST00000433110	16052	NA	NA	RP11-4C20.4	NA
chr10	129749966	129750351	386	*	Intron (ENST00000254667/ENSG00000132334, intron 1 of 20)	10	129732962	129734431	1470	1	ENSG00000227076	ENST00000433110	17004	NA	NA	RP11-4C20.4	NA
chr10	129789983	129790756	774	*	Intron (ENST00000254667/ENSG00000132334, intron 2 of 20)	10	129785608	129854434	68827	1	ENSG00000132334	ENST00000471218	4375	5791	PTPRE	PTPRE	protein tyrosine phosphatase receptor type E
chr10	130090098	130090609	512	*	Distal Intergenic	10	130114546	130118478	3933	2	ENSG00000234640	ENST00000454492	27869	NA	NA	RP11-264E18.1	NA
chr10	130236742	130237123	382	*	Distal Intergenic	10	130114546	130118478	3933	2	ENSG00000234640	ENST00000454492	-118264	NA	NA	RP11-264E18.1	NA
chr10	130359145	130359682	538	*	Distal Intergenic	10	130114546	130118478	3933	2	ENSG00000234640	ENST00000454492	-240667	NA	NA	RP11-264E18.1	NA
chr10	130759509	130760833	1325	*	Proximal region	10	130757036	130758326	1291	2	ENSG00000232985	ENST00000453367	-1183	NA	NA	RP11-442O18.1	NA
chr10	132000485	132000843	359	*	Distal Intergenic	10	131977638	131978646	1009	1	ENSG00000108010	ENST00000496195	22847	10539	GLRX3	GLRX3	glutaredoxin 3
chr10	132526673	132529405	2733	*	Distal Intergenic	10	132303370	132303465	96	1	ENSG00000222997	ENST00000411065	223303	NA	NA	Y_RNA	NA
chr10	132529943	132530463	521	*	Distal Intergenic	10	132303370	132303465	96	1	ENSG00000222997	ENST00000411065	226573	NA	NA	Y_RNA	NA
chr10	132547751	132548598	848	*	Distal Intergenic	10	132760851	132760931	81	2	ENSG00000264803	ENST00000578683	212333	100422867	MIR378C	MIR378C	microRNA 378c
chr10	134305655	134306365	711	*	Distal Intergenic	10	134325130	134331695	6566	2	ENSG00000226900	ENST00000455414	25330	NA	NA	RP11-432J24.5	NA
chr10	134383323	134383919	597	*	Intron (ENST00000368594/ENSG00000068383, intron 1 of 15)	10	134351643	134523960	172318	1	ENSG00000068383	ENST00000423490	31680	3632	INPP5A	INPP5A	inositol polyphosphate-5-phosphatase A
chr10	134729663	134730774	1112	*	Proximal region	10	134712021	134730186	18166	2	ENSG00000171811	ENST00000486104	0	54777	CFAP46	TTC40	cilia and flagella associated protein 46
chr10	134865140	134866273	1134	*	Distal Intergenic	10	134884433	134945179	60747	1	ENSG00000197177	ENST00000607359	-18160	84435	ADGRA1	GPR123	adhesion G protein-coupled receptor A1
chr10	134866411	134867508	1098	*	Distal Intergenic	10	134884433	134945179	60747	1	ENSG00000197177	ENST00000607359	-16925	84435	ADGRA1	GPR123	adhesion G protein-coupled receptor A1
chr10	134882458	134882921	464	*	Distal Intergenic	10	134884433	134945179	60747	1	ENSG00000197177	ENST00000607359	-1512	84435	ADGRA1	GPR123	adhesion G protein-coupled receptor A1
chr10	134883540	134884784	1245	*	Proximal region	10	134884433	134945179	60747	1	ENSG00000197177	ENST00000607359	0	84435	ADGRA1	GPR123	adhesion G protein-coupled receptor A1
chr10	134938812	134939302	491	*	Intron (ENST00000607359/ENSG00000197177, intron 14 of 15)	10	134958116	134958808	693	2	ENSG00000235264	ENST00000418634	19506	NA	NA	RPL5P28	NA
chr10	134945421	134946900	1480	*	Distal Intergenic	10	134958116	134958808	693	2	ENSG00000235264	ENST00000418634	11908	NA	NA	RPL5P28	NA
chr10	135032101	135033540	1440	*	Exon (ENST00000304613/ENSG00000171798, exon 27 of 30)	10	135043778	135045062	1285	1	ENSG00000171794	ENST00000304477	-10238	8433	UTF1	UTF1	undifferentiated embryonic cell transcription factor 1
chr10	135268508	135268890	383	*	Proximal region	10	135269739	135337062	67324	1	ENSG00000214279	ENST00000356567	-849	619207	SCART1	RP11-108K14.4	scavenger receptor family member expressed on T cells 1
chr10	135270601	135271551	951	*	Exon (ENST00000482993/ENSG00000214279, exon 3 of 10)	10	135269741	135337062	67322	1	ENSG00000214279	ENST00000488261	860	619207	SCART1	RP11-108K14.4	scavenger receptor family member expressed on T cells 1
chr10	135288892	135290589	1698	*	Intron (ENST00000356567/ENSG00000214279, intron 13 of 16)	10	135294742	135295274	533	1	ENSG00000273336	ENST00000608946	-4153	NA	NA	OR7M1P	NA
chr10	135294470	135295553	1084	*	Proximal region	10	135294742	135295274	533	1	ENSG00000273336	ENST00000608946	0	NA	NA	OR7M1P	NA
chr11	189651	190696	1046	*	Intron (ENST00000410108/ENSG00000177951, intron 3 of 5)	11	193080	194573	1494	1	ENSG00000188076	ENST00000342878	-2384	147199	SCGB1C1	SCGB1C1	secretoglobin family 1C member 1
chr11	392260	393031	772	*	Proximal region	11	392614	397198	4585	1	ENSG00000184363	ENST00000534401	0	11187	PKP3	PKP3	plakophilin 3
chr11	435997	437384	1388	*	Intron (ENST00000532094/ENSG00000185101, intron 1 of 15)	11	440406	440693	288	2	ENSG00000243562	ENST00000481676	3309	NA	NA	RN7SL838P	NA
chr11	495942	499304	3363	*	Proximal region	11	494544	498929	4386	2	ENSG00000023191	ENST00000529768	0	6050	RNH1	RNH1	ribonuclease/angiogenin inhibitor 1
chr11	1946974	1948503	1530	*	Exon (ENST00000278317/ENSG00000130595, exon 6 of 16)	11	1946148	1955885	9738	1	ENSG00000130595	ENST00000492075	826	7140	TNNT3	TNNT3	troponin T3, fast skeletal type
chr11	1995255	1995553	299	*	Intron (ENST00000397297/ENSG00000214026, intron 5 of 5)	11	2004467	2011150	6684	2	ENSG00000226416	ENST00000419080	15597	100133545	MRPL23-AS1	MRPL23-AS1	MRPL23 antisense RNA 1
chr11	1995853	1997393	1541	*	Intron (ENST00000397297/ENSG00000214026, intron 5 of 5)	11	2004467	2011150	6684	2	ENSG00000226416	ENST00000419080	13757	100133545	MRPL23-AS1	MRPL23-AS1	MRPL23 antisense RNA 1
chr11	1997692	2000033	2342	*	Intron (ENST00000397297/ENSG00000214026, intron 5 of 5)	11	2004467	2011150	6684	2	ENSG00000226416	ENST00000419080	11117	100133545	MRPL23-AS1	MRPL23-AS1	MRPL23 antisense RNA 1
chr11	2759081	2760583	1503	*	Intron (ENST00000155840/ENSG00000053918, intron 11 of 15)	11	2792586	2792807	222	1	ENSG00000236041	ENST00000448769	-32003	NA	NA	COX6CP18	NA
chr11	2899109	2899968	860	*	Distal Intergenic	11	2904905	2905931	1027	2	ENSG00000129757	ENST00000471157	5963	1028	CDKN1C	CDKN1C	cyclin dependent kinase inhibitor 1C
chr11	3122083	3125004	2922	*	Proximal region	11	3108609	3123496	14888	2	ENSG00000021762	ENST00000534454	0	114879	OSBPL5	OSBPL5	oxysterol binding protein like 5
chr11	3125201	3125999	799	*	3' UTR	11	3108609	3123496	14888	2	ENSG00000021762	ENST00000534454	-1705	114879	OSBPL5	OSBPL5	oxysterol binding protein like 5
chr11	3520651	3521625	975	*	Intron (ENST00000534291/ENSG00000254757, intron 2 of 2)	11	3490549	3552558	62010	1	ENSG00000254757	ENST00000534291	30102	NA	NA	RP13-726E6.1	NA
chr11	3990469	3990749	281	*	Intron (ENST00000525403/ENSG00000167323, intron 2 of 4)	11	3994111	3995467	1357	2	ENSG00000255141	ENST00000529475	4718	NA	NA	HNRNPA1P76	NA
chr11	5350166	5350795	630	*	Intron (ENST00000380252/ENSG00000196565, intron 1 of 2)	11	5351822	5352590	769	2	ENSG00000236359	ENST00000449892	1795	NA	NA	OR51B8P	NA
chr11	5351007	5351502	496	*	Intron (ENST00000380252/ENSG00000196565, intron 1 of 2)	11	5351822	5352590	769	2	ENSG00000236359	ENST00000449892	1088	NA	NA	OR51B8P	NA
chr11	5392123	5392469	347	*	Intron (ENST00000380252/ENSG00000196565, intron 1 of 2)	11	5383845	5384079	235	1	ENSG00000236248	ENST00000445629	8278	NA	NA	AC104389.32	NA
chr11	5518370	5518793	424	*	Intron (ENST00000380252/ENSG00000196565, intron 1 of 2)	11	5289582	5526834	237253	2	ENSG00000213931	ENST00000380237	8041	3046	HBE1	HBE1	hemoglobin subunit epsilon 1
chr11	5898661	5898928	268	*	Intron (ENST00000412903/ENSG00000132256, intron 2 of 4)	11	5895190	5896122	933	1	ENSG00000233563	ENST00000452394	3471	NA	NA	OR52E7P	NA
chr11	6192773	6193282	510	*	Proximal region	11	6190560	6191638	1079	2	ENSG00000255307	ENST00000530810	-1135	255725	OR52B2	OR52B2	olfactory receptor family 52 subfamily B member 2
chr11	6456252	6457079	828	*	Intron (ENST00000265983/ENSG00000110169, intron 7 of 9)	11	6453180	6458897	5718	2	ENSG00000110169	ENST00000534429	1818	3263	HPX	HPX	hemopexin
chr11	6548431	6548692	262	*	Intron (ENST00000254579/ENSG00000179532, intron 10 of 42)	11	6550207	6614988	64782	1	ENSG00000179532	ENST00000534210	-1515	144132	DNHD1	DNHD1	dynein heavy chain domain 1
chr11	6549229	6549972	744	*	Proximal region	11	6550207	6614988	64782	1	ENSG00000179532	ENST00000534210	-235	144132	DNHD1	DNHD1	dynein heavy chain domain 1
chr11	7626856	7627342	487	*	Proximal region	11	7626969	7674991	48023	1	ENSG00000166387	ENST00000530181	0	8495	PPFIBP2	PPFIBP2	PPFIA binding protein 2
chr11	7674469	7675129	661	*	3' UTR	11	7672946	7674987	2042	1	ENSG00000166387	ENST00000534552	1523	8495	PPFIBP2	PPFIBP2	PPFIA binding protein 2
chr11	8030922	8032065	1144	*	Downstream (<1kb)	11	8032825	8038036	5212	2	ENSG00000255420	ENST00000534076	5971	103581031	CASC23	RP11-236J17.3	cancer susceptibility 23
chr11	8845167	8846022	856	*	Intron (ENST00000534127/ENSG00000166444, intron 3 of 22)	11	8752680	8853486	100807	2	ENSG00000166444	ENST00000526828	7464	6764	DENND2B	ST5	DENN domain containing 2B
chr11	8846135	8847010	876	*	Intron (ENST00000534127/ENSG00000166444, intron 3 of 22)	11	8752680	8853486	100807	2	ENSG00000166444	ENST00000526828	6476	6764	DENND2B	ST5	DENN domain containing 2B
chr11	8951382	8951695	314	*	Intron (ENST00000525780/ENSG00000176029, intron 2 of 5)	11	8948647	8954494	5848	2	ENSG00000176029	ENST00000528998	2799	56673	C11orf16	C11orf16	chromosome 11 open reading frame 16
chr11	9389885	9391234	1350	*	Distal Intergenic	11	9406169	9469673	63505	1	ENSG00000205339	ENST00000379719	-14935	10527	IPO7	IPO7	importin 7
chr11	10234290	10234937	648	*	Intron (ENST00000256190/ENSG00000133812, intron 1 of 39)	11	9859586	10215504	355919	2	ENSG00000133812	ENST00000533770	-18786	81846	SBF2	SBF2	SET binding factor 2
chr11	10509232	10509996	765	*	Intron (ENST00000444303/ENSG00000133805, intron 5 of 13)	11	10514914	10517179	2266	1	ENSG00000133805	ENST00000533116	-4918	272	AMPD3	AMPD3	adenosine monophosphate deaminase 3
chr11	11378656	11379226	571	*	Intron (ENST00000227756/ENSG00000110328, intron 6 of 10)	11	11373489	11374904	1416	2	ENSG00000254598	ENST00000528848	-3752	283106	CSNK2A3	CSNK2A3	casein kinase 2 alpha 3
chr11	11491818	11494008	2191	*	Intron (ENST00000227756/ENSG00000110328, intron 1 of 10)	11	11591631	11595329	3699	1	ENSG00000255462	ENST00000527726	-97623	NA	NA	RP11-483L5.1	NA
chr11	11494210	11494776	567	*	Intron (ENST00000227756/ENSG00000110328, intron 1 of 10)	11	11591631	11595329	3699	1	ENSG00000255462	ENST00000527726	-96855	NA	NA	RP11-483L5.1	NA
chr11	11495198	11496232	1035	*	Intron (ENST00000227756/ENSG00000110328, intron 1 of 10)	11	11591631	11595329	3699	1	ENSG00000255462	ENST00000527726	-95399	NA	NA	RP11-483L5.1	NA
chr11	11672290	11672827	538	*	Distal Intergenic	11	11678198	11678269	72	2	ENSG00000266645	ENST00000577899	5442	100423026	MIR4299	MIR4299	microRNA 4299
chr11	12021002	12022406	1405	*	Intron (ENST00000527132/ENSG00000050165, intron 1 of 1)	11	12019747	12023973	4227	2	ENSG00000050165	ENST00000531309	1567	27122	DKK3	DKK3	dickkopf WNT signaling pathway inhibitor 3
chr11	15866894	15867255	362	*	Distal Intergenic	11	15932503	15948989	16487	1	ENSG00000254661	ENST00000530418	-65248	105376570	LINC02682	RP11-222N13.1	long intergenic non-protein coding RNA 2682
chr11	17000480	17000964	485	*	Intron (ENST00000531066/ENSG00000166689, intron 3 of 26)	11	16996240	16996560	321	2	ENSG00000244398	ENST00000459748	-3920	NA	NA	RP11-466H18.1	NA
chr11	17777965	17778254	290	*	Intron (ENST00000265969/ENSG00000129159, intron 1 of 3)	11	17795098	17801247	6150	1	ENSG00000129159	ENST00000525802	-16844	3746	KCNC1	KCNC1	potassium voltage-gated channel subfamily C member 1
chr11	19687799	19688686	888	*	Intron (ENST00000360655/ENSG00000166833, intron 1 of 37)	11	19732480	19734165	1686	2	ENSG00000270607	ENST00000603468	45479	NA	NA	RP11-359E10.1	NA
chr11	21399270	21399596	327	*	Intron (ENST00000298925/ENSG00000165973, intron 16 of 20)	11	21405347	21405455	109	2	ENSG00000252816	ENST00000517007	5859	NA	NA	RNA5SP337	NA
chr11	22148096	22148547	452	*	Distal Intergenic	11	22134994	22138547	3554	1	ENSG00000254820	ENST00000530837	13102	NA	NA	CTD-2019O4.1	NA
chr11	24633436	24633817	382	*	Intron (ENST00000531187/ENSG00000187398, intron 1 of 5)	11	24722821	24723121	301	1	ENSG00000255489	ENST00000526957	-89004	NA	NA	CTC-830E23.1	NA
chr11	25531725	25532041	317	*	Distal Intergenic	11	25558824	25558917	94	1	ENSG00000265837	ENST00000580516	-26783	NA	NA	AC015820.1	NA
chr11	26647707	26648094	388	*	Intron (ENST00000537978/ENSG00000134343, intron 19 of 27)	11	26581852	26593780	11929	2	ENSG00000169550	ENST00000529533	-53927	143662	MUC15	MUC15	mucin 15, cell surface associated
chr11	26886507	26886900	394	*	Distal Intergenic	11	27015628	27018630	3003	1	ENSG00000176971	ENST00000318627	-128728	387758	FIBIN	FIBIN	fin bud initiation factor homolog
chr11	28717765	28718415	651	*	Distal Intergenic	11	28724162	29066418	342257	1	ENSG00000249867	ENST00000513853	-5747	105376603	LINC02742	RP11-115J23.1	long intergenic non-protein coding RNA 2742
chr11	29349032	29349472	441	*	Distal Intergenic	11	29357445	29371896	14452	2	ENSG00000254530	ENST00000528553	22424	NA	NA	RP11-460B17.3	NA
chr11	29350591	29350915	325	*	Distal Intergenic	11	29357445	29371896	14452	2	ENSG00000254530	ENST00000528553	20981	NA	NA	RP11-460B17.3	NA
chr11	29889179	29889486	308	*	Intron (ENST00000530249/ENSG00000254734, intron 2 of 2)	11	30001660	30003939	2280	2	ENSG00000261340	ENST00000561816	114453	106456574	LINC01616	RP11-215H22.1	long intergenic non-protein coding RNA 1616
chr11	31629617	31630369	753	*	Intron (ENST00000350638/ENSG00000109911, intron 5 of 9)	11	31705636	31707478	1843	1	ENSG00000203504	ENST00000366319	-75267	NA	NA	AC131571.2	NA
chr11	31631231	31631633	403	*	Intron (ENST00000350638/ENSG00000109911, intron 5 of 9)	11	31705636	31707478	1843	1	ENSG00000203504	ENST00000366319	-74003	NA	NA	AC131571.2	NA
chr11	31976126	31976883	758	*	Intron (ENST00000530348/ENSG00000049449, intron 1 of 3)	11	31907320	31939487	32168	1	ENSG00000049449	ENST00000530146	68806	5954	RCN1	RCN1	reticulocalbin 1
chr11	33830517	33831720	1204	*	Proximal region	11	33831691	33832724	1034	1	ENSG00000254619	ENST00000527270	0	NA	NA	RP11-646J21.4	NA
chr11	35300219	35300609	391	*	Intron (ENST00000278379/ENSG00000110436, intron 9 of 10)	11	35303360	35307556	4197	1	ENSG00000255004	ENST00000532760	-2751	NA	NA	RP1-68D18.3	NA
chr11	35301610	35302749	1140	*	Proximal region	11	35303360	35307556	4197	1	ENSG00000255004	ENST00000532760	-611	NA	NA	RP1-68D18.3	NA
chr11	35448902	35449449	548	*	Distal Intergenic	11	35272772	35441610	168839	2	ENSG00000110436	ENST00000395753	-7292	6506	SLC1A2	SLC1A2	solute carrier family 1 member 2
chr11	36475348	36475837	490	*	Proximal region	11	36475500	36484331	8832	1	ENSG00000135362	ENST00000525672	0	79899	PRR5L	PRR5L	proline rich 5 like
chr11	36623150	36623493	344	*	Intron (ENST00000334307/ENSG00000166352, intron 1 of 5)	11	36616291	36619829	3539	2	ENSG00000175097	ENST00000528428	-3321	5897	RAG2	RAG2	recombination activating 2
chr11	36703567	36703894	328	*	Distal Intergenic	11	36717867	36719417	1551	1	ENSG00000254498	ENST00000524806	-13973	NA	NA	CTD-2119L1.1	NA
chr11	37798982	37799249	268	*	Distal Intergenic	11	37747216	37748006	791	1	ENSG00000242834	ENST00000476420	51766	NA	NA	RPL7AP56	NA
chr11	39974833	39975200	368	*	Distal Intergenic	11	39895332	39895938	607	1	ENSG00000270588	ENST00000604322	79501	NA	NA	RP11-810F22.1	NA
chr11	39976455	39977920	1466	*	Distal Intergenic	11	39895332	39895938	607	1	ENSG00000270588	ENST00000604322	81123	NA	NA	RP11-810F22.1	NA
chr11	40048578	40049132	555	*	Distal Intergenic	11	40105260	40106067	808	2	ENSG00000255347	ENST00000525564	56935	NA	NA	RP11-40H19.1	NA
chr11	40050191	40050545	355	*	Distal Intergenic	11	40105260	40106067	808	2	ENSG00000255347	ENST00000525564	55522	NA	NA	RP11-40H19.1	NA
chr11	43959957	43960970	1014	*	Intron (ENST00000526408/ENSG00000254409, intron 2 of 6)	11	43964055	43965888	1834	1	ENSG00000187479	ENST00000528572	-3085	387763	C11orf96	C11orf96	chromosome 11 open reading frame 96
chr11	43961097	43962170	1074	*	Intron (ENST00000526408/ENSG00000254409, intron 2 of 6)	11	43964055	43965888	1834	1	ENSG00000187479	ENST00000528572	-1885	387763	C11orf96	C11orf96	chromosome 11 open reading frame 96
chr11	44422308	44422984	677	*	Distal Intergenic	11	44490014	44491979	1966	1	ENSG00000255451	ENST00000528183	-67030	NA	NA	RP11-58K22.1	NA
chr11	44652792	44653245	454	*	Distal Intergenic	11	44650907	44651224	318	1	ENSG00000244267	ENST00000468193	1885	NA	NA	RPL34P22	NA
chr11	45532931	45533302	372	*	Intron (ENST00000528445/ENSG00000255041, intron 1 of 2)	11	45408766	45535352	126587	2	ENSG00000255041	ENST00000528445	2050	NA	NA	RP11-430H10.4	NA
chr11	45533884	45536381	2498	*	Proximal region	11	45408766	45535352	126587	2	ENSG00000255041	ENST00000528445	0	NA	NA	RP11-430H10.4	NA
chr11	45671651	45672639	989	*	Proximal region	11	45673079	45674241	1163	1	ENSG00000255091	ENST00000525563	-440	NA	NA	RP11-495O11.1	NA
chr11	45672924	45675177	2254	*	Proximal region	11	45673079	45674241	1163	1	ENSG00000255091	ENST00000525563	0	NA	NA	RP11-495O11.1	NA
chr11	45675017	45676182	1166	*	Intron (ENST00000308064/ENSG00000175264, intron 1 of 3)	11	45673079	45674241	1163	1	ENSG00000255091	ENST00000525563	1938	NA	NA	RP11-495O11.1	NA
chr11	45882852	45883998	1147	*	Proximal region	11	45882713	45891222	8510	1	ENSG00000121671	ENST00000495237	139	1408	CRY2	CRY2	cryptochrome circadian regulator 2
chr11	46857933	46858407	475	*	Intron (ENST00000529230/ENSG00000175216, intron 1 of 43)	11	46764598	46867780	103183	2	ENSG00000175216	ENST00000529230	9373	9793	CKAP5	CKAP5	cytoskeleton associated protein 5
chr11	57432386	57432851	466	*	Distal Intergenic	11	57435219	57467835	32617	1	ENSG00000156599	ENST00000527985	-2368	25921	ZDHHC5	ZDHHC5	zinc finger DHHC-type containing 5
chr11	58175477	58175863	387	*	Distal Intergenic	11	58169937	58170882	946	2	ENSG00000172769	ENST00000309403	-4595	441608	OR5B3	OR5B3	olfactory receptor family 5 subfamily B member 3
chr11	58177690	58178287	598	*	Distal Intergenic	11	58169937	58170882	946	2	ENSG00000172769	ENST00000309403	-6808	441608	OR5B3	OR5B3	olfactory receptor family 5 subfamily B member 3
chr11	58178897	58179597	701	*	Distal Intergenic	11	58169937	58170882	946	2	ENSG00000172769	ENST00000309403	-8015	441608	OR5B3	OR5B3	olfactory receptor family 5 subfamily B member 3
chr11	58298604	58299437	834	*	Intron (ENST00000530561/ENSG00000110031, intron 8 of 9)	11	58274648	58275578	931	2	ENSG00000198283	ENST00000360374	-23026	219968	OR5B21	OR5B21	olfactory receptor family 5 subfamily B member 21
chr11	58299401	58300227	827	*	Intron (ENST00000530561/ENSG00000110031, intron 8 of 9)	11	58274648	58275578	931	2	ENSG00000198283	ENST00000360374	-23823	219968	OR5B21	OR5B21	olfactory receptor family 5 subfamily B member 21
chr11	58455899	58456343	445	*	Intron (ENST00000526692/ENSG00000197254, intron 2 of 3)	11	58458942	58459341	400	1	ENSG00000197254	ENST00000359225	-2599	NA	NA	AP000445.1	NA
chr11	58456562	58457735	1174	*	Proximal region	11	58458942	58459341	400	1	ENSG00000197254	ENST00000359225	-1207	NA	NA	AP000445.1	NA
chr11	58557045	58557443	399	*	Distal Intergenic	11	58563710	58564327	618	2	ENSG00000255265	ENST00000529148	6884	NA	NA	TMA16P1	NA
chr11	58653212	58653732	521	*	Intron (ENST00000529451/ENSG00000254717, intron 2 of 2)	11	58652420	58660933	8514	1	ENSG00000254717	ENST00000588046	792	NA	NA	GLYATL1P2	NA
chr11	59813374	59813921	548	*	Intron (ENST00000278855/ENSG00000149507, intron 3 of 3)	11	59807962	59814364	6403	1	ENSG00000149507	ENST00000532905	5412	219990	OOSP2	OOSP2	oocyte secreted protein 2
chr11	61118677	61120208	1532	*	Proximal region	11	61116362	61118756	2395	2	ENSG00000162144	ENST00000536452	0	220002	CYB561A3	CYB561A3	cytochrome b561 family member A3
chr11	61121571	61122982	1412	*	Proximal region	11	61118531	61122213	3683	2	ENSG00000162144	ENST00000540139	0	220002	CYB561A3	CYB561A3	cytochrome b561 family member A3
chr11	61517844	61518768	925	*	Proximal region	11	61520114	61534339	14226	1	ENSG00000124920	ENST00000537766	-1346	745	MYRF	MYRF	myelin regulatory factor
chr11	61518935	61519452	518	*	Proximal region	11	61520114	61534339	14226	1	ENSG00000124920	ENST00000537766	-662	745	MYRF	MYRF	myelin regulatory factor
chr11	62501515	62502831	1317	*	Proximal region	11	62502922	62507756	4835	1	ENSG00000162222	ENST00000532276	-91	283237	TTC9C	TTC9C	tetratricopeptide repeat domain 9C
chr11	62503439	62504122	684	*	3' UTR	11	62502922	62507756	4835	1	ENSG00000162222	ENST00000532276	517	283237	TTC9C	TTC9C	tetratricopeptide repeat domain 9C
chr11	63811619	63812169	551	*	Intron (ENST00000537170/ENSG00000256824, intron 1 of 1)	11	63803442	63871125	67684	1	ENSG00000256824	ENST00000537170	8177	NA	NA	RP11-21A7A.2	NA
chr11	63813186	63813471	286	*	Intron (ENST00000537170/ENSG00000256824, intron 1 of 1)	11	63803442	63871125	67684	1	ENSG00000256824	ENST00000537170	9744	NA	NA	RP11-21A7A.2	NA
chr11	64253176	64253657	482	*	Distal Intergenic	11	64268325	64272858	4534	1	ENSG00000232500	ENST00000444862	-14668	NA	NA	AP005273.1	NA
chr11	64394134	64395100	967	*	Intron (ENST00000301894/ENSG00000110076, intron 3 of 6)	11	64373646	64391468	17823	2	ENSG00000110076	ENST00000464307	-2666	9379	NRXN2	NRXN2	neurexin 2
chr11	64683029	64684607	1579	*	Proximal region	11	64680083	64684678	4596	2	ENSG00000110046	ENST00000461701	71	23130	ATG2A	ATG2A	autophagy related 2A
chr11	65044168	65044991	824	*	Intron (ENST00000265465/ENSG00000014138, intron 5 of 17)	11	65047939	65065087	17149	1	ENSG00000014138	ENST00000527618	-2948	23649	POLA2	POLA2	DNA polymerase alpha 2, accessory subunit
chr11	65988943	65989978	1036	*	Exon (ENST00000534273/ENSG00000175115, exon 2 of 2)	11	65988141	65989114	974	1	ENSG00000175115	ENST00000534273	802	55690	PACS1	PACS1	phosphofurin acidic cluster sorting protein 1
chr11	66347305	66347913	609	*	Distal Intergenic	11	66333846	66336312	2467	2	ENSG00000174080	ENST00000526010	-10993	8722	CTSF	CTSF	cathepsin F
chr11	67073552	67074170	619	*	Proximal region	11	67075044	67076997	1954	1	ENSG00000172830	ENST00000529224	-874	54961	SSH3	SSH3	slingshot protein phosphatase 3
chr11	67795797	67796079	283	*	3' UTR	11	67792277	67797928	5652	2	ENSG00000255306	ENST00000532296	1849	NA	NA	RP5-901A4.1	NA
chr11	67964422	67964907	486	*	Intron (ENST00000304363/ENSG00000110066, intron 1 of 10)	11	67925047	67957548	32502	2	ENSG00000110066	ENST00000441488	-6874	51111	KMT5B	SUV420H1	lysine methyltransferase 5B
chr11	68703670	68704538	869	*	Proximal region	11	68705208	68708069	2862	1	ENSG00000132740	ENST00000544521	-670	3508	IGHMBP2	IGHMBP2	immunoglobulin mu DNA binding protein 2
chr11	69544855	69545420	566	*	Distal Intergenic	11	69552066	69552785	720	2	ENSG00000256441	ENST00000413963	7365	NA	NA	RP11-300I6.5	NA
chr11	70434988	70435292	305	*	Intron (ENST00000449833/ENSG00000162105, intron 2 of 9)	11	70477199	70481595	4397	1	ENSG00000226627	ENST00000429561	-41907	100874198	SHANK2-AS1	SHANK2-AS1	SHANK2 antisense RNA 1
chr11	70435927	70436615	689	*	Intron (ENST00000449833/ENSG00000162105, intron 2 of 9)	11	70477199	70481595	4397	1	ENSG00000226627	ENST00000429561	-40584	100874198	SHANK2-AS1	SHANK2-AS1	SHANK2 antisense RNA 1
chr11	70436709	70437579	871	*	Intron (ENST00000449833/ENSG00000162105, intron 2 of 9)	11	70477199	70481595	4397	1	ENSG00000226627	ENST00000429561	-39620	100874198	SHANK2-AS1	SHANK2-AS1	SHANK2 antisense RNA 1
chr11	70683278	70685043	1766	*	Intron (ENST00000338508/ENSG00000162105, intron 17 of 32)	11	70513944	70672862	158919	2	ENSG00000162105	ENST00000468619	-10416	22941	SHANK2	SHANK2	SH3 and multiple ankyrin repeat domains 2
chr11	70685339	70686774	1436	*	Intron (ENST00000338508/ENSG00000162105, intron 17 of 32)	11	70513944	70672862	158919	2	ENSG00000162105	ENST00000468619	-12477	22941	SHANK2	SHANK2	SH3 and multiple ankyrin repeat domains 2
chr11	71072798	71074445	1648	*	Distal Intergenic	11	71093647	71118818	25172	2	ENSG00000172900	ENST00000460880	44373	399923	FLJ42102	AP002387.1	uncharacterized LOC399923
chr11	71476658	71477422	765	*	Intron (ENST00000527856/ENSG00000255319, intron 2 of 4)	11	71498556	71512280	13725	1	ENSG00000158483	ENST00000346333	-21134	55199	FAM86C1	FAM86C1	family with sequence similarity 86 member C1
chr11	71762487	71762964	478	*	Intron (ENST00000351960/ENSG00000137497, intron 2 of 24)	11	71758919	71758997	79	2	ENSG00000206783	ENST00000384056	-3490	NA	NA	RNU6-292P	NA
chr11	71763446	71763930	485	*	Intron (ENST00000351960/ENSG00000137497, intron 2 of 24)	11	71758919	71758997	79	2	ENSG00000206783	ENST00000384056	-4449	NA	NA	RNU6-292P	NA
chr11	72448564	72449001	438	*	Intron (ENST00000359373/ENSG00000186635, intron 1 of 33)	11	72396115	72438173	42059	2	ENSG00000186635	ENST00000455638	-10391	116985	ARAP1	ARAP1	ArfGAP with RhoGAP domain, ankyrin repeat and PH domain 1
chr11	72996035	72996501	467	*	Intron (ENST00000540342/ENSG00000171631, intron 2 of 2)	11	73000452	73008299	7848	1	ENSG00000171631	ENST00000535931	-3951	5031	P2RY6	P2RY6	pyrimidinergic receptor P2Y6
chr11	72998262	73001320	3059	*	Proximal region	11	73000452	73008299	7848	1	ENSG00000171631	ENST00000535931	0	5031	P2RY6	P2RY6	pyrimidinergic receptor P2Y6
chr11	73014315	73014849	535	*	Distal Intergenic	11	73019334	73080136	60803	1	ENSG00000110237	ENST00000263674	-4485	9828	ARHGEF17	ARHGEF17	Rho guanine nucleotide exchange factor 17
chr11	73162774	73163713	940	*	Proximal region	11	73163065	73163389	325	1	ENSG00000255786	ENST00000539481	0	NA	NA	RP11-809N8.6	NA
chr11	74662581	74662875	295	*	Intron (ENST00000263672/ENSG00000118363, intron 1 of 4)	11	74660569	74680736	20168	1	ENSG00000118363	ENST00000526883	2012	9789	SPCS2	SPCS2	signal peptidase complex subunit 2
chr11	75030471	75030948	478	*	Intron (ENST00000420843/ENSG00000137486, intron 1 of 15)	11	74989721	75023199	33479	2	ENSG00000137486	ENST00000524400	-7272	408	ARRB1	ARRB1	arrestin beta 1
chr11	75031058	75033791	2734	*	Intron (ENST00000420843/ENSG00000137486, intron 1 of 15)	11	74989721	75023199	33479	2	ENSG00000137486	ENST00000524400	-7859	408	ARRB1	ARRB1	arrestin beta 1
chr11	75034115	75034893	779	*	Intron (ENST00000420843/ENSG00000137486, intron 1 of 15)	11	74989721	75023199	33479	2	ENSG00000137486	ENST00000524400	-10916	408	ARRB1	ARRB1	arrestin beta 1
chr11	75109048	75109357	310	*	Proximal region	11	75110530	75117957	7428	1	ENSG00000149273	ENST00000531188	-1173	6188	RPS3	RPS3	ribosomal protein S3
chr11	76811806	76812223	418	*	Intron (ENST00000531028/ENSG00000149260, intron 2 of 2)	11	76813886	76814377	492	1	ENSG00000254550	ENST00000529803	-1663	4975	OMP	OMP	olfactory marker protein
chr11	76815350	76816915	1566	*	Intron (ENST00000531028/ENSG00000149260, intron 2 of 2)	11	76813886	76814377	492	1	ENSG00000254550	ENST00000529803	1464	4975	OMP	OMP	olfactory marker protein
chr11	76827029	76828450	1422	*	Exon (ENST00000278559/ENSG00000149260, exon 7 of 13)	11	76830453	76835541	5089	1	ENSG00000149260	ENST00000527129	-2003	726	CAPN5	CAPN5	calpain 5
chr11	77097831	77098493	663	*	Intron (ENST00000356341/ENSG00000149269, intron 2 of 14)	11	77090240	77103428	13189	2	ENSG00000149269	ENST00000526910	4935	5058	PAK1	PAK1	p21 (RAC1) activated kinase 1
chr11	77579370	77581780	2411	*	Proximal region	11	77579768	77580241	474	2	ENSG00000241782	ENST00000495378	0	NA	NA	RP11-91P24.1	NA
chr11	79098634	79099733	1100	*	Intron (ENST00000278550/ENSG00000149256, intron 1 of 33)	11	79113066	79113153	88	2	ENSG00000211997	ENST00000390708	13420	100126333	MIR708	MIR708	microRNA 708
chr11	79100050	79100661	612	*	Intron (ENST00000278550/ENSG00000149256, intron 1 of 33)	11	79113066	79113153	88	2	ENSG00000211997	ENST00000390708	12492	100126333	MIR708	MIR708	microRNA 708
chr11	79574835	79575685	851	*	Distal Intergenic	11	79698556	79700673	2118	1	ENSG00000254471	ENST00000528393	-122871	NA	NA	RP11-885L14.1	NA
chr11	80624879	80625372	494	*	Distal Intergenic	11	80668360	80668677	318	1	ENSG00000254437	ENST00000531124	-42988	NA	NA	RP11-170L9.1	NA
chr11	80804467	80806226	1760	*	Distal Intergenic	11	80668360	80668677	318	1	ENSG00000254437	ENST00000531124	136107	NA	NA	RP11-170L9.1	NA
chr11	81503876	81504998	1123	*	Distal Intergenic	11	81553477	81553711	235	2	ENSG00000270701	ENST00000605877	48713	NA	NA	RP11-876F14.2	NA
chr11	81698801	81699089	289	*	Exon (ENST00000526154/ENSG00000254511, exon 2 of 2)	11	81682036	81698855	16820	1	ENSG00000254511	ENST00000526154	16765	NA	NA	RP11-876F14.1	NA
chr11	81740102	81740762	661	*	Intron (ENST00000530896/ENSG00000245832, intron 1 of 2)	11	81682036	81698855	16820	1	ENSG00000254511	ENST00000526154	58066	NA	NA	RP11-876F14.1	NA
chr11	82103659	82103922	264	*	Intron (ENST00000500502/ENSG00000245832, intron 1 of 7)	11	81590896	82114955	524060	2	ENSG00000245832	ENST00000500502	11033	101928989	MIR4300HG	RP11-179A16.1	MIR4300 host gene
chr11	82600075	82600679	605	*	Intron (ENST00000313010/ENSG00000137509, intron 1 of 8)	11	82611017	82639931	28915	1	ENSG00000165490	ENST00000532277	-10338	220042	DDIAS	C11orf82	DNA damage induced apoptosis suppressor
chr11	82604425	82604863	439	*	Intron (ENST00000313010/ENSG00000137509, intron 1 of 8)	11	82611017	82639931	28915	1	ENSG00000165490	ENST00000532277	-6154	220042	DDIAS	C11orf82	DNA damage induced apoptosis suppressor
chr11	82733218	82733544	327	*	Intron (ENST00000527550/ENSG00000254698, intron 1 of 1)	11	82693314	82745243	51930	2	ENSG00000137502	ENST00000531021	11699	27314	RAB30	RAB30	RAB30, member RAS oncogene family
chr11	82898656	82899037	382	*	Proximal region	11	82896563	82898078	1516	2	ENSG00000269939	ENST00000602322	-578	NA	NA	RP11-727A23.11	NA
chr11	83214098	83214855	758	*	Intron (ENST00000398309/ENSG00000150672, intron 16 of 22)	11	83173111	83195256	22146	2	ENSG00000150672	ENST00000457267	-18842	1740	DLG2	DLG2	discs large MAGUK scaffold protein 2
chr11	84433836	84434376	541	*	Intron (ENST00000534275/ENSG00000254787, intron 1 of 3)	11	84431869	84511744	79876	1	ENSG00000254787	ENST00000534275	1967	NA	NA	CTD-2537O9.1	NA
chr11	85855077	85855756	680	*	Distal Intergenic	11	85864269	85864376	108	1	ENSG00000200877	ENST00000364007	-8513	NA	NA	RNU6-560P	NA
chr11	86403729	86404759	1031	*	Distal Intergenic	11	86414141	86425134	10994	1	ENSG00000254731	ENST00000526206	-9382	NA	NA	CTD-2005H7.1	NA
chr11	86406826	86407136	311	*	Distal Intergenic	11	86414141	86425134	10994	1	ENSG00000254731	ENST00000526206	-7005	NA	NA	CTD-2005H7.1	NA
chr11	86407762	86408269	508	*	Distal Intergenic	11	86414141	86425134	10994	1	ENSG00000254731	ENST00000526206	-5872	NA	NA	CTD-2005H7.1	NA
chr11	87143312	87144118	807	*	Distal Intergenic	11	87191778	87192339	562	2	ENSG00000255391	ENST00000528472	48221	NA	NA	CTD-2028E8.1	NA
chr11	89185887	89186321	435	*	Intron (ENST00000535633/ENSG00000086991, intron 2 of 17)	11	89059735	89223900	164166	2	ENSG00000086991	ENST00000528341	37579	50507	NOX4	NOX4	NADPH oxidase 4
chr11	89877639	89878018	380	*	Intron (ENST00000525497/ENSG00000077616, intron 4 of 4)	11	89868232	89882275	14044	1	ENSG00000077616	ENST00000526637	9407	10003	NAALAD2	NAALAD2	N-acetylated alpha-linked acidic dipeptidase 2
chr11	91085579	91085935	357	*	Distal Intergenic	11	90891251	90900462	9212	1	ENSG00000255187	ENST00000526509	194328	NA	NA	RP11-699F16.2	NA
chr11	91929105	91929510	406	*	Distal Intergenic	11	91894272	91895055	784	1	ENSG00000242248	ENST00000497708	34833	NA	NA	RPL7AP57	NA
chr11	93677116	93677608	493	*	Distal Intergenic	11	93724512	93724595	84	2	ENSG00000255995	ENST00000534879	46987	NA	NA	HPRTP4	NA
chr11	97568227	97568919	693	*	Distal Intergenic	11	97528464	97528582	119	1	ENSG00000199315	ENST00000362445	39763	NA	NA	RNA5SP347	NA
chr11	99814995	99815511	517	*	Intron (ENST00000528727/ENSG00000149972, intron 7 of 15)	11	99827538	99874700	47163	1	ENSG00000149972	ENST00000525236	-12027	53942	CNTN5	CNTN5	contactin 5
chr11	99817966	99818335	370	*	Intron (ENST00000528727/ENSG00000149972, intron 7 of 15)	11	99827538	99874700	47163	1	ENSG00000149972	ENST00000525236	-9203	53942	CNTN5	CNTN5	contactin 5
chr11	99820822	99821308	487	*	Intron (ENST00000528727/ENSG00000149972, intron 7 of 15)	11	99827538	99874700	47163	1	ENSG00000149972	ENST00000525236	-6230	53942	CNTN5	CNTN5	contactin 5
chr11	100574921	100575738	818	*	Intron (ENST00000524892/ENSG00000165895, intron 1 of 22)	11	100554893	100558686	3794	2	ENSG00000248027	ENST00000501397	-16235	100128386	LOC100128386	CTD-2383M3.1	uncharacterized LOC100128386
chr11	100576337	100576860	524	*	Intron (ENST00000524892/ENSG00000165895, intron 1 of 22)	11	100554893	100558686	3794	2	ENSG00000248027	ENST00000501397	-17651	100128386	LOC100128386	CTD-2383M3.1	uncharacterized LOC100128386
chr11	101967528	101967810	283	*	Distal Intergenic	11	101978617	101980573	1957	1	ENSG00000260008	ENST00000566440	-10807	NA	NA	RP11-732A21.2	NA
chr11	102156502	102156994	493	*	Distal Intergenic	11	102165791	102166537	747	1	ENSG00000243777	ENST00000463969	-8797	NA	NA	RP11-864G5.1	NA
chr11	102158136	102158734	599	*	Distal Intergenic	11	102165791	102166537	747	1	ENSG00000243777	ENST00000463969	-7057	NA	NA	RP11-864G5.1	NA
chr11	102159038	102159585	548	*	Distal Intergenic	11	102165791	102166537	747	1	ENSG00000243777	ENST00000463969	-6206	NA	NA	RP11-864G5.1	NA
chr11	103859836	103860370	535	*	Intron (ENST00000393158/ENSG00000170962, intron 3 of 6)	11	103816276	103817274	999	1	ENSG00000255548	ENST00000527804	43560	NA	NA	RP11-617B3.2	NA
chr11	104540486	104540767	282	*	Distal Intergenic	11	104553111	104553309	199	2	ENSG00000270449	ENST00000604799	12542	NA	NA	RP11-681H10.1	NA
chr11	105813958	105814256	299	*	Intron (ENST00000282499/ENSG00000152578, intron 14 of 16)	11	105804680	105804760	81	1	ENSG00000263371	ENST00000583628	9278	NA	NA	AP000673.1	NA
chr11	106014204	106014650	447	*	Distal Intergenic	11	105983186	106002843	19658	2	ENSG00000254580	ENST00000524966	-11361	105369473	LINC02719	RP11-677I18.4	long intergenic non-protein coding RNA 2719
chr11	106016020	106016389	370	*	Distal Intergenic	11	105983186	106002843	19658	2	ENSG00000254580	ENST00000524966	-13177	105369473	LINC02719	RP11-677I18.4	long intergenic non-protein coding RNA 2719
chr11	107015461	107016001	541	*	Distal Intergenic	11	107047012	107048256	1245	1	ENSG00000255353	ENST00000526512	-31011	NA	NA	RP11-382M14.1	NA
chr11	109852270	109852679	410	*	Proximal region	11	109852918	109853769	852	1	ENSG00000224776	ENST00000481955	-239	NA	NA	RP11-361A21.1	NA
chr11	110331943	110332208	266	*	Intron (ENST00000260270/ENSG00000137714, intron 3 of 3)	11	110300607	110335605	34999	1	ENSG00000137714	ENST00000260270	31336	2230	FDX1	FDX1	ferredoxin 1
chr11	110687931	110688855	925	*	Distal Intergenic	11	110658755	110659735	981	2	ENSG00000233497	ENST00000415310	-28196	NA	NA	HNRNPA1P60	NA
chr11	110727971	110728289	319	*	Distal Intergenic	11	110747718	110747901	184	2	ENSG00000255149	ENST00000530590	19612	NA	NA	RP11-97I14.1	NA
chr11	110811354	110811828	475	*	Distal Intergenic	11	110747718	110747901	184	2	ENSG00000255149	ENST00000530590	-63453	NA	NA	RP11-97I14.1	NA
chr11	110986563	110987138	576	*	Distal Intergenic	11	110977784	110978474	691	2	ENSG00000270202	ENST00000604639	-8089	NA	NA	RP11-89C3.2	NA
chr11	111122742	111124003	1262	*	Distal Intergenic	11	111126707	111157126	30420	1	ENSG00000150750	ENST00000280325	-2704	341032	C11orf53	C11orf53	chromosome 11 open reading frame 53
chr11	111124036	111124719	684	*	Distal Intergenic	11	111126707	111157126	30420	1	ENSG00000150750	ENST00000280325	-1988	341032	C11orf53	C11orf53	chromosome 11 open reading frame 53
chr11	111204695	111205368	674	*	Distal Intergenic	11	111218482	111218549	68	1	ENSG00000264032	ENST00000581087	-13114	100616330	MIR4491	MIR4491	microRNA 4491
chr11	111231348	111231683	336	*	Proximal region	11	111225262	111230131	4870	2	ENSG00000110777	ENST00000525584	-1217	5450	POU2AF1	POU2AF1	POU class 2 homeobox associating factor 1
chr11	111232229	111233151	923	*	Intron (ENST00000393067/ENSG00000110777, intron 1 of 4)	11	111229542	111235002	5461	2	ENSG00000110777	ENST00000525662	1851	5450	POU2AF1	POU2AF1	POU class 2 homeobox associating factor 1
chr11	111743138	111743693	556	*	Proximal region	11	111728325	111742305	13981	2	ENSG00000086848	ENST00000529754	-833	79796	ALG9	ALG9	ALG9 alpha-1,2-mannosyltransferase
chr11	113281141	113281619	479	*	3' UTR	11	113276043	113282839	6797	1	ENSG00000256757	ENST00000546284	5098	NA	NA	RP11-159N11.3	NA
chr11	115320766	115321111	346	*	Intron (ENST00000452722/ENSG00000182985, intron 1 of 9)	11	115267569	115268337	769	1	ENSG00000256315	ENST00000540545	53197	105369507	LOC105369507	AP000462.1	uncharacterized LOC105369507
chr11	115625521	115627067	1547	*	Exon (ENST00000499809/ENSG00000246100, exon 3 of 3)	11	115628994	115629571	578	2	ENSG00000246100	ENST00000602803	2504	NA	NA	LINC00900	NA
chr11	116079191	116080270	1080	*	Distal Intergenic	11	116191061	116191162	102	1	ENSG00000238625	ENST00000459137	-110791	NA	NA	snoU13	NA
chr11	116142911	116143645	735	*	Distal Intergenic	11	116191061	116191162	102	1	ENSG00000238625	ENST00000459137	-47416	NA	NA	snoU13	NA
chr11	116409770	116410564	795	*	Distal Intergenic	11	116367616	116371347	3732	2	ENSG00000236437	ENST00000452629	-38423	NA	NA	AP001891.1	NA
chr11	116751430	116751809	380	*	Intron (ENST00000445177/ENSG00000160584, intron 6 of 24)	11	116744756	116746229	1474	2	ENSG00000160584	ENST00000472648	-5201	23387	SIK3	SIK3	SIK family kinase 3
chr11	116795629	116796250	622	*	Intron (ENST00000445177/ENSG00000160584, intron 4 of 24)	11	116739508	116827760	88253	2	ENSG00000160584	ENST00000413553	31510	23387	SIK3	SIK3	SIK family kinase 3
chr11	117055699	117056713	1015	*	Proximal region	11	117056667	117063329	6663	1	ENSG00000149577	ENST00000529441	0	51092	SIDT2	SIDT2	SID1 transmembrane family member 2
chr11	117259515	117259853	339	*	Intron (ENST00000278935/ENSG00000110274, intron 15 of 32)	11	117255313	117281417	26105	1	ENSG00000110274	ENST00000533223	4202	22897	CEP164	CEP164	centrosomal protein 164
chr11	117260558	117262433	1876	*	Exon (ENST00000278935/ENSG00000110274, exon 16 of 33)	11	117255313	117281417	26105	1	ENSG00000110274	ENST00000533223	5245	22897	CEP164	CEP164	centrosomal protein 164
chr11	118152369	118152908	540	*	Distal Intergenic	11	118127626	118135251	7626	2	ENSG00000149573	ENST00000438295	-17118	10205	MPZL2	MPZL2	myelin protein zero like 2
chr11	118155047	118155379	333	*	Distal Intergenic	11	118127626	118135251	7626	2	ENSG00000149573	ENST00000438295	-19796	10205	MPZL2	MPZL2	myelin protein zero like 2
chr11	118548045	118548472	428	*	Intron (ENST00000529101/ENSG00000118094, intron 1 of 14)	11	118530518	118550355	19838	2	ENSG00000118094	ENST00000531295	1883	11181	TREH	TREH	trehalase
chr11	118759490	118760183	694	*	Proximal region	11	118756550	118758451	1902	2	ENSG00000245869	ENST00000498872	-1039	NA	NA	RP11-158I9.5	NA
chr11	118961190	118961799	610	*	Proximal region	11	118962248	118964000	1753	1	ENSG00000256269	ENST00000544182	-449	3145	HMBS	HMBS	hydroxymethylbilane synthase
chr11	118962665	118964409	1745	*	Proximal region	11	118963321	118964253	933	1	ENSG00000256269	ENST00000539045	0	3145	HMBS	HMBS	hydroxymethylbilane synthase
chr11	119647597	119648218	622	*	Distal Intergenic	11	119692013	119692838	826	2	ENSG00000254406	ENST00000527539	44620	NA	NA	RP11-215D10.1	NA
chr11	119820563	119821021	459	*	Distal Intergenic	11	119858663	119859543	881	2	ENSG00000254863	ENST00000534055	38522	NA	NA	RP11-831A10.2	NA
chr11	120438591	120439521	931	*	Intron (ENST00000527524/ENSG00000149403, intron 1 of 20)	11	120435195	120833687	398493	1	ENSG00000149403	ENST00000533291	3396	2900	GRIK4	GRIK4	glutamate ionotropic receptor kainate type subunit 4
chr11	120440278	120441533	1256	*	Intron (ENST00000527524/ENSG00000149403, intron 1 of 20)	11	120446508	120686147	239640	1	ENSG00000149403	ENST00000526536	-4975	2900	GRIK4	GRIK4	glutamate ionotropic receptor kainate type subunit 4
chr11	121336135	121336928	794	*	Intron (ENST00000260197/ENSG00000137642, intron 1 of 47)	11	121318040	121323722	5683	2	ENSG00000246790	ENST00000501964	-12413	NA	NA	RP11-730K11.1	NA
chr11	121403309	121404005	697	*	Intron (ENST00000260197/ENSG00000137642, intron 12 of 47)	11	121425751	121429546	3796	1	ENSG00000137642	ENST00000529445	-21746	6653	SORL1	SORL1	sortilin related receptor 1
chr11	121637922	121639485	1564	*	Distal Intergenic	11	121499545	121502949	3405	1	ENSG00000137642	ENST00000530365	138377	6653	SORL1	SORL1	sortilin related receptor 1
chr11	121664607	121665170	564	*	Distal Intergenic	11	121499545	121502949	3405	1	ENSG00000137642	ENST00000530365	165062	6653	SORL1	SORL1	sortilin related receptor 1
chr11	122118307	122118675	369	*	Intron (ENST00000527474/ENSG00000255090, intron 3 of 3)	11	122026259	122073770	47512	2	ENSG00000255090	ENST00000534782	-44537	NA	NA	RP11-820L6.1	NA
chr11	122215677	122215958	282	*	Intron (ENST00000527474/ENSG00000255090, intron 1 of 3)	11	122104970	122238523	133554	2	ENSG00000255090	ENST00000528381	22565	NA	NA	RP11-820L6.1	NA
chr11	122241566	122242050	485	*	Intron (ENST00000526674/ENSG00000255090, intron 1 of 1)	11	122051046	122238681	187636	2	ENSG00000255090	ENST00000527474	-2885	NA	NA	RP11-820L6.1	NA
chr11	122583496	122583992	497	*	Intron (ENST00000284273/ENSG00000154127, intron 1 of 13)	11	122579970	122650303	70334	1	ENSG00000154127	ENST00000526386	3526	84959	UBASH3B	UBASH3B	ubiquitin associated and SH3 domain containing B
chr11	123419995	123420293	299	*	Intron (ENST00000456860/ENSG00000023171, intron 1 of 20)	11	123430970	123490189	59220	1	ENSG00000023171	ENST00000532581	-10677	57476	GRAMD1B	GRAMD1B	GRAM domain containing 1B
chr11	124787721	124788009	289	*	Proximal region	11	124789146	124790573	1428	1	ENSG00000221932	ENST00000408930	-1137	641654	HEPN1	HEPN1	hepatocellular carcinoma, down-regulated 1
chr11	125083272	125084456	1185	*	Intron (ENST00000530517/ENSG00000165495, intron 1 of 11)	11	125059866	125061296	1431	1	ENSG00000259290	ENST00000557847	23406	NA	NA	RP11-687M24.7	NA
chr11	125085210	125085761	552	*	Intron (ENST00000530517/ENSG00000165495, intron 1 of 11)	11	125109959	125267811	157853	1	ENSG00000165495	ENST00000558729	-24198	63876	PKNOX2	PKNOX2	PBX/knotted 1 homeobox 2
chr11	125454946	125455231	286	*	Intron (ENST00000530526/ENSG00000254671, intron 1 of 2)	11	125450676	125452293	1618	1	ENSG00000149547	ENST00000530540	4270	9538	EI24	EI24	EI24 autophagy associated transmembrane protein
chr11	125742211	125742858	648	*	Downstream (<1kb)	11	125742926	125744293	1368	2	ENSG00000260209	ENST00000564354	1435	NA	NA	RP11-680F20.10	NA
chr11	126175983	126176370	388	*	Intron (ENST00000263579/ENSG00000110063, intron 1 of 5)	11	126164193	126174213	10021	2	ENSG00000255062	ENST00000524964	-1770	NA	NA	RP11-712L6.5	NA
chr11	126212429	126213020	592	*	Intron (ENST00000263579/ENSG00000110063, intron 4 of 5)	11	126206309	126215611	9303	1	ENSG00000110063	ENST00000529149	6120	28960	DCPS	DCPS	decapping enzyme, scavenger
chr11	126685450	126685767	318	*	Intron (ENST00000525144/ENSG00000149571, intron 1 of 16)	11	126790084	126810555	20472	2	ENSG00000254938	ENST00000530572	124788	NA	NA	RP11-688I9.4	NA
chr11	128006338	128006825	488	*	Distal Intergenic	11	128050322	128053449	3128	1	ENSG00000273415	ENST00000609911	-43497	NA	NA	RP11-702B10.2	NA
chr11	128103582	128103917	336	*	Intron (ENST00000608492/ENSG00000272575, intron 3 of 3)	11	128081332	128111328	29997	1	ENSG00000272575	ENST00000609260	22250	105369564	LINC02098	RP11-702B10.1	long intergenic non-protein coding RNA 2098
chr11	128926770	128927042	273	*	Intron (ENST00000310343/ENSG00000134909, intron 9 of 21)	11	128855774	128936708	80935	2	ENSG00000134909	ENST00000533509	9666	9743	ARHGAP32	ARHGAP32	Rho GTPase activating protein 32
chr11	129271529	129271966	438	*	Intron (ENST00000281437/ENSG00000043039, intron 1 of 3)	11	129245835	129322171	76337	1	ENSG00000043039	ENST00000281437	25694	8538	BARX2	BARX2	BARX homeobox 2
chr11	129955675	129956435	761	*	Intron (ENST00000532456/ENSG00000084234, intron 1 of 3)	11	129952390	129952676	287	2	ENSG00000244451	ENST00000487566	-2999	NA	NA	RPL34P21	NA
chr11	130269414	130269794	381	*	Distal Intergenic	11	130274820	130282008	7189	2	ENSG00000134917	ENST00000531752	12214	11095	ADAMTS8	ADAMTS8	ADAM metallopeptidase with thrombospondin type 1 motif 8
chr11	130542804	130544109	1306	*	Proximal region	11	130542851	130587247	44397	1	ENSG00000175728	ENST00000317019	0	283171	C11orf44	C11orf44	chromosome 11 open reading frame 44
chr11	130544453	130544853	401	*	Intron (ENST00000317019/ENSG00000175728, intron 1 of 2)	11	130542851	130587247	44397	1	ENSG00000175728	ENST00000317019	1602	283171	C11orf44	C11orf44	chromosome 11 open reading frame 44
chr11	131256438	131256816	379	*	Intron (ENST00000374791/ENSG00000182667, intron 1 of 7)	11	131255144	131255258	115	1	ENSG00000252351	ENST00000516542	1294	NA	NA	RNU6ATAC12P	NA
chr11	131559560	131559844	285	*	Intron (ENST00000374791/ENSG00000182667, intron 1 of 7)	11	131532025	131533477	1453	2	ENSG00000224795	ENST00000416725	-26083	101929637	NTM-AS1	AP003039.3	NTM antisense RNA 1
chr11	132247181	132247985	805	*	Distal Intergenic	11	132202384	132205180	2797	1	ENSG00000182667	ENST00000496198	44797	50863	NTM	NTM	neurotrimin
chr11	133669845	133670227	383	*	Intron (ENST00000526254/ENSG00000255258, intron 2 of 2)	11	133653566	133680271	26706	2	ENSG00000255258	ENST00000526254	10044	646522	LINC02743	RP11-448P19.1	long intergenic non-protein coding RNA 2743
chr11	133840128	133840890	763	*	Distal Intergenic	11	133785185	133826880	41696	2	ENSG00000080854	ENST00000321016	-13248	22997	IGSF9B	IGSF9B	immunoglobulin superfamily member 9B
chr11	134159076	134160444	1369	*	Intron (ENST00000389887/ENSG00000166105, intron 7 of 9)	11	134157034	134189458	32425	1	ENSG00000166105	ENST00000498012	2042	112937	GLB1L3	GLB1L3	galactosidase beta 1 like 3
chr12	253599	254393	795	*	Exon (ENST00000505893/ENSG00000249695, exon 2 of 10)	12	248700	258281	9582	2	ENSG00000249695	ENST00000508953	3888	574538	LOC574538	RP11-598F7.4	uncharacterized LOC574538
chr12	334227	335327	1101	*	Intron (ENST00000445055/ENSG00000010379, intron 7 of 12)	12	333192	335845	2654	2	ENSG00000010379	ENST00000543722	518	6540	SLC6A13	SLC6A13	solute carrier family 6 member 13
chr12	1867479	1867847	369	*	Proximal region	12	1866397	1867177	781	2	ENSG00000243663	ENST00000493072	-302	NA	NA	RPS4XP14	NA
chr12	1868809	1869152	344	*	Proximal region	12	1869895	1887081	17187	1	ENSG00000006831	ENST00000543456	-743	79602	ADIPOR2	ADIPOR2	adiponectin receptor 2
chr12	3306663	3308149	1487	*	Intron (ENST00000537971/ENSG00000011105, intron 1 of 7)	12	3310341	3391274	80934	1	ENSG00000011105	ENST00000407263	-2192	10867	TSPAN9	TSPAN9	tetraspanin 9
chr12	4961499	4963183	1685	*	Distal Intergenic	12	4948121	4951841	3721	1	ENSG00000255608	ENST00000512511	13378	NA	NA	RP3-377H17.2	NA
chr12	5406946	5407225	280	*	Intron (ENST00000537192/ENSG00000256417, intron 2 of 4)	12	5399646	5487520	87875	1	ENSG00000256417	ENST00000537192	7300	NA	NA	RP11-1038A11.3	NA
chr12	5484973	5486350	1378	*	Intron (ENST00000537192/ENSG00000256417, intron 4 of 4)	12	5480729	5492819	12091	1	ENSG00000256417	ENST00000537714	4244	NA	NA	RP11-1038A11.3	NA
chr12	6779289	6779703	415	*	Proximal region	12	6776858	6778323	1466	2	ENSG00000126746	ENST00000545946	-966	171017	ZNF384	ZNF384	zinc finger protein 384
chr12	6781140	6781997	858	*	Exon (ENST00000586338/ENSG00000219410, exon 2 of 2)	12	6781207	6782561	1355	2	ENSG00000126746	ENST00000537383	564	171017	ZNF384	ZNF384	zinc finger protein 384
chr12	13398807	13399780	974	*	Distal Intergenic	12	13366386	13367299	914	1	ENSG00000134531	ENST00000546357	32421	2012	EMP1	EMP1	epithelial membrane protein 1
chr12	13401667	13401986	320	*	Distal Intergenic	12	13366386	13367299	914	1	ENSG00000134531	ENST00000546357	35281	2012	EMP1	EMP1	epithelial membrane protein 1
chr12	13535396	13536159	764	*	Intron (ENST00000532841/ENSG00000180861, intron 1 of 1)	12	13528461	13540101	11641	2	ENSG00000180861	ENST00000532841	3942	283422	LINC01559	C12orf36	long intergenic non-protein coding RNA 1559
chr12	13619046	13619444	399	*	Distal Intergenic	12	13612604	13612710	107	2	ENSG00000201909	ENST00000365039	-6336	NA	NA	RNU6-590P	NA
chr12	13619948	13620203	256	*	Distal Intergenic	12	13612604	13612710	107	2	ENSG00000201909	ENST00000365039	-7238	NA	NA	RNU6-590P	NA
chr12	15136589	15136998	410	*	Distal Intergenic	12	15125956	15134799	8844	1	ENSG00000139053	ENST00000266395	10633	5149	PDE6H	PDE6H	phosphodiesterase 6H
chr12	15373955	15374709	755	*	Proximal region	12	15260717	15374351	113635	2	ENSG00000134533	ENST00000256953	0	85004	RERG	RERG	RAS like estrogen regulated growth inhibitor
chr12	15779098	15780212	1115	*	Intron (ENST00000543468/ENSG00000151491, intron 17 of 19)	12	15776154	15784696	8543	2	ENSG00000151491	ENST00000545610	4484	2059	EPS8	EPS8	epidermal growth factor receptor pathway substrate 8
chr12	19519808	19520848	1041	*	Intron (ENST00000317589/ENSG00000052126, intron 25 of 26)	12	19556979	19646763	89785	1	ENSG00000139154	ENST00000538425	-36131	121536	AEBP2	AEBP2	AE binding protein 2
chr12	22278739	22279470	732	*	Intron (ENST00000544732/ENSG00000111728, intron 2 of 5)	12	22260093	22271423	11331	2	ENSG00000111728	ENST00000537795	-7316	6489	ST8SIA1	ST8SIA1	ST8 alpha-N-acetyl-neuraminide alpha-2,8-sialyltransferase 1
chr12	22280014	22280949	936	*	Intron (ENST00000544732/ENSG00000111728, intron 2 of 5)	12	22260093	22271423	11331	2	ENSG00000111728	ENST00000537795	-8591	6489	ST8SIA1	ST8SIA1	ST8 alpha-N-acetyl-neuraminide alpha-2,8-sialyltransferase 1
chr12	24218249	24218711	463	*	Distal Intergenic	12	23686982	24103966	416985	2	ENSG00000134532	ENST00000545921	-114283	6660	SOX5	SOX5	SRY-box transcription factor 5
chr12	25839289	25839777	489	*	Distal Intergenic	12	25699444	25801513	102070	2	ENSG00000152936	ENST00000542224	-37776	160492	LMNTD1	IFLTD1	lamin tail domain containing 1
chr12	27933113	27934041	929	*	Proximal region	12	27933800	27945076	11277	1	ENSG00000087448	ENST00000543254	0	57542	KLHL42	KLHL42	kelch like family member 42
chr12	29656477	29657073	597	*	3' UTR	12	29580504	29650619	70116	2	ENSG00000187950	ENST00000318184	-5858	341350	OVCH1	OVCH1	ovochymase 1
chr12	30509631	30509942	312	*	Distal Intergenic	12	30473767	30474550	784	1	ENSG00000257932	ENST00000546558	35864	NA	NA	RP11-155I9.1	NA
chr12	31127528	31128492	965	*	Intron (ENST00000546076/ENSG00000110900, intron 3 of 7)	12	31151851	31158907	7057	2	ENSG00000226472	ENST00000544329	30415	NA	NA	RP11-551L14.4	NA
chr12	31128670	31130621	1952	*	Intron (ENST00000546076/ENSG00000110900, intron 3 of 7)	12	31151851	31158907	7057	2	ENSG00000226472	ENST00000544329	28286	NA	NA	RP11-551L14.4	NA
chr12	31381192	31381523	332	*	Distal Intergenic	12	31397374	31397619	246	1	ENSG00000270766	ENST00000605507	-15851	NA	NA	RP11-627K11.5	NA
chr12	33177332	33178987	1656	*	Distal Intergenic	12	33194659	33194755	97	2	ENSG00000238911	ENST00000458854	15768	NA	NA	AC026357.1	NA
chr12	34391809	34392466	658	*	Distal Intergenic	12	34402416	34402893	478	1	ENSG00000256614	ENST00000540219	-9950	NA	NA	RP13-7D7.1	NA
chr12	34393243	34393849	607	*	Distal Intergenic	12	34402416	34402893	478	1	ENSG00000256614	ENST00000540219	-8567	NA	NA	RP13-7D7.1	NA
chr12	34394313	34394928	616	*	Distal Intergenic	12	34402416	34402893	478	1	ENSG00000256614	ENST00000540219	-7488	NA	NA	RP13-7D7.1	NA
chr12	39154596	39155005	410	*	Exon (ENST00000331366/ENSG00000139117, exon 10 of 20)	12	39120161	39161519	41359	2	ENSG00000139117	ENST00000551855	6514	144402	CPNE8	CPNE8	copine 8
chr12	39528730	39529111	382	*	Distal Intergenic	12	39564448	39564682	235	1	ENSG00000270718	ENST00000603311	-35337	NA	NA	RP11-421H10.2	NA
chr12	39530031	39530419	389	*	Distal Intergenic	12	39564448	39564682	235	1	ENSG00000270718	ENST00000603311	-34029	NA	NA	RP11-421H10.2	NA
chr12	39538699	39539282	584	*	Distal Intergenic	12	39564448	39564682	235	1	ENSG00000270718	ENST00000603311	-25166	NA	NA	RP11-421H10.2	NA
chr12	41047899	41048326	428	*	Distal Intergenic	12	41086244	41366237	279994	1	ENSG00000018236	ENST00000547702	-37918	1272	CNTN1	CNTN1	contactin 1
chr12	41966220	41966761	542	*	Exon (ENST00000402685/ENSG00000165966, exon 10 of 10)	12	41903353	41968392	65040	1	ENSG00000165966	ENST00000548316	62867	29951	PDZRN4	PDZRN4	PDZ domain containing ring finger 4
chr12	42611877	42613087	1211	*	Intron (ENST00000327791/ENSG00000015153, intron 2 of 4)	12	42555430	42604638	49209	2	ENSG00000015153	ENST00000551528	-7239	10138	YAF2	YAF2	YY1 associated factor 2
chr12	42612683	42613547	865	*	Intron (ENST00000327791/ENSG00000015153, intron 2 of 4)	12	42555430	42604638	49209	2	ENSG00000015153	ENST00000551528	-8045	10138	YAF2	YAF2	YY1 associated factor 2
chr12	42925633	42925963	331	*	Intron (ENST00000445766/ENSG00000139174, intron 1 of 7)	12	42879155	42883821	4667	2	ENSG00000258068	ENST00000547898	-41812	NA	NA	RP11-328C8.5	NA
chr12	46025725	46026085	361	*	Distal Intergenic	12	45993925	46004403	10479	2	ENSG00000257657	ENST00000549223	-21322	NA	NA	RP11-352M15.1	NA
chr12	46604217	46604515	299	*	Intron (ENST00000398637/ENSG00000111371, intron 5 of 16)	12	46591161	46591804	644	2	ENSG00000111371	ENST00000548979	-12413	81539	SLC38A1	SLC38A1	solute carrier family 38 member 1
chr12	46929271	46930803	1533	*	Proximal region	12	46931285	47046333	115049	1	ENSG00000272369	ENST00000607353	-482	NA	NA	RP11-446N19.1	NA
chr12	47339309	47340234	926	*	Distal Intergenic	12	47173732	47226191	52460	2	ENSG00000139209	ENST00000546940	-113118	55089	SLC38A4	SLC38A4	solute carrier family 38 member 4
chr12	47719228	47719933	706	*	Distal Intergenic	12	47735397	47735872	476	2	ENSG00000258116	ENST00000546707	15939	NA	NA	RP11-493L12.6	NA
chr12	47786064	47786643	580	*	Distal Intergenic	12	47808791	47813962	5172	1	ENSG00000257906	ENST00000552320	-22148	NA	NA	RP1-90J4.1	NA
chr12	49010740	49011490	751	*	Distal Intergenic	12	49021671	49022565	895	1	ENSG00000224709	ENST00000415975	-10181	NA	NA	OR11M1P	NA
chr12	49178346	49179469	1124	*	Proximal region	12	49160112	49177912	17801	2	ENSG00000174233	ENST00000307885	-434	112	ADCY6	ADCY6	adenylate cyclase 6
chr12	49179961	49180549	589	*	Intron (ENST00000550422/ENSG00000174233, intron 1 of 20)	12	49160112	49177912	17801	2	ENSG00000174233	ENST00000307885	-2049	112	ADCY6	ADCY6	adenylate cyclase 6
chr12	49308492	49308843	352	*	Intron (ENST00000266984/ENSG00000139537, intron 3 of 8)	12	49311927	49314746	2820	1	ENSG00000139537	ENST00000552188	-3084	85478	CCDC65	CCDC65	coiled-coil domain containing 65
chr12	50029456	50029975	520	*	Proximal region	12	50031340	50036087	4748	1	ENSG00000110844	ENST00000548399	-1365	25766	PRPF40B	PRPF40B	pre-mRNA processing factor 40 homolog B
chr12	51816063	51816515	453	*	Intron (ENST00000535225/ENSG00000050438, intron 1 of 14)	12	51815740	51818395	2656	2	ENSG00000271065	ENST00000604939	1880	NA	NA	RP11-607P23.1	NA
chr12	51817492	51817803	312	*	Intron (ENST00000535225/ENSG00000050438, intron 1 of 14)	12	51815740	51818395	2656	2	ENSG00000271065	ENST00000604939	592	NA	NA	RP11-607P23.1	NA
chr12	52286155	52287491	1337	*	Distal Intergenic	12	52284324	52285448	1125	1	ENSG00000167612	ENST00000550652	1831	341405	ANKRD33	ANKRD33	ankyrin repeat domain 33
chr12	52287679	52288611	933	*	Distal Intergenic	12	52284324	52285448	1125	1	ENSG00000167612	ENST00000550652	3355	341405	ANKRD33	ANKRD33	ankyrin repeat domain 33
chr12	52327234	52328230	997	*	Distal Intergenic	12	52315436	52317145	1710	1	ENSG00000139567	ENST00000550084	11798	94	ACVRL1	ACVRL1	activin A receptor like type 1
chr12	52328645	52329268	624	*	Distal Intergenic	12	52315436	52317145	1710	1	ENSG00000139567	ENST00000550084	13209	94	ACVRL1	ACVRL1	activin A receptor like type 1
chr12	52353868	52354199	332	*	5' UTR	12	52347164	52388709	41546	1	ENSG00000135503	ENST00000542485	6704	91	ACVR1B	ACVR1B	activin A receptor type 1B
chr12	53023486	53024516	1031	*	Downstream (2-3kb)	12	53026650	53028240	1591	2	ENSG00000258120	ENST00000550729	3724	NA	NA	KRT128P	NA
chr12	53092339	53093455	1117	*	Intron (ENST00000341809/ENSG00000189182, intron 1 of 8)	12	53086612	53089136	2525	2	ENSG00000189182	ENST00000550823	-3203	374454	KRT77	KRT77	keratin 77
chr12	53150717	53151828	1112	*	Distal Intergenic	12	53145762	53147605	1844	2	ENSG00000257125	ENST00000547183	-3112	NA	NA	KRT127P	NA
chr12	54504692	54505553	862	*	Intron (ENST00000515617/ENSG00000248265, intron 1 of 1)	12	54492975	54493086	112	2	ENSG00000202146	ENST00000365276	-11606	NA	NA	Y_RNA	NA
chr12	54732870	54733923	1054	*	Proximal region	12	54734156	54741624	7469	1	ENSG00000111481	ENST00000550713	-233	22818	COPZ1	COPZ1	coatomer protein complex subunit zeta 1
chr12	54939670	54940249	580	*	Distal Intergenic	12	54936895	54937889	995	2	ENSG00000257824	ENST00000547942	-1781	NA	NA	RP11-1049A21.2	NA
chr12	54941173	54941438	266	*	Distal Intergenic	12	54943134	54973023	29890	1	ENSG00000123360	ENST00000243052	-1696	5153	PDE1B	PDE1B	phosphodiesterase 1B
chr12	56039341	56041160	1820	*	Proximal region	12	56039979	56040447	469	2	ENSG00000272837	ENST00000609031	0	NA	NA	OR10AE3P	NA
chr12	56041376	56041660	285	*	Proximal region	12	56039979	56040447	469	2	ENSG00000272837	ENST00000609031	-929	NA	NA	OR10AE3P	NA
chr12	56450799	56451099	301	*	Distal Intergenic	12	56435924	56438007	2084	1	ENSG00000197728	ENST00000548590	14875	6231	RPS26	RPS26	ribosomal protein S26
chr12	56451780	56452969	1190	*	Distal Intergenic	12	56435924	56438007	2084	1	ENSG00000197728	ENST00000548590	15856	6231	RPS26	RPS26	ribosomal protein S26
chr12	56617563	56618334	772	*	Proximal region	12	56618109	56623638	5530	1	ENSG00000139579	ENST00000267023	0	79035	NABP2	NABP2	nucleic acid binding protein 2
chr12	56618588	56620879	2292	*	Proximal region	12	56618185	56623628	5444	1	ENSG00000139579	ENST00000341463	403	79035	NABP2	NABP2	nucleic acid binding protein 2
chr12	57525499	57526658	1160	*	Proximal region	12	57500491	57525922	25432	2	ENSG00000166888	ENST00000553499	0	6778	STAT6	STAT6	signal transducer and activator of transcription 6
chr12	57837628	57838904	1277	*	Intron (ENST00000309668/ENSG00000175189, intron 1 of 1)	12	57846106	57853063	6958	1	ENSG00000139269	ENST00000551553	-7202	83729	INHBE	INHBE	inhibin subunit beta E
chr12	57924959	57925470	512	*	Intron (ENST00000548249/ENSG00000175203, intron 13 of 13)	12	57922785	57923929	1145	1	ENSG00000166987	ENST00000547844	2174	114785	MBD6	MBD6	methyl-CpG binding domain protein 6
chr12	57925586	57926683	1098	*	3' UTR	12	57926050	57927755	1706	2	ENSG00000175203	ENST00000550988	1072	10540	DCTN2	DCTN2	dynactin subunit 2
chr12	58302174	58302652	479	*	Distal Intergenic	12	58263618	58290265	26648	2	ENSG00000245651	ENST00000499481	-11909	283387	LOC283387	RP11-620J15.2	uncharacterized LOC283387
chr12	58303852	58304723	872	*	Distal Intergenic	12	58263618	58290265	26648	2	ENSG00000245651	ENST00000499481	-13587	283387	LOC283387	RP11-620J15.2	uncharacterized LOC283387
chr12	60167892	60168168	277	*	Intron (ENST00000552432/ENSG00000118596, intron 4 of 5)	12	60162840	60168816	5977	1	ENSG00000118596	ENST00000548444	5052	9194	SLC16A7	SLC16A7	solute carrier family 16 member 7
chr12	60706915	60707301	387	*	Distal Intergenic	12	60735605	60735722	118	2	ENSG00000252607	ENST00000516798	28421	NA	NA	Y_RNA	NA
chr12	63085309	63085650	342	*	Intron (ENST00000228705/ENSG00000111110, intron 7 of 9)	12	63042354	63114800	72447	2	ENSG00000111110	ENST00000551214	29150	57460	PPM1H	PPM1H	protein phosphatase, Mg2+/Mn2+ dependent 1H
chr12	63086575	63088186	1612	*	Exon (ENST00000228705/ENSG00000111110, exon 7 of 10)	12	63042354	63114800	72447	2	ENSG00000111110	ENST00000551214	26614	57460	PPM1H	PPM1H	protein phosphatase, Mg2+/Mn2+ dependent 1H
chr12	63168080	63168528	449	*	Intron (ENST00000228705/ENSG00000111110, intron 4 of 9)	12	63083530	63182264	98735	2	ENSG00000111110	ENST00000551519	13736	57460	PPM1H	PPM1H	protein phosphatase, Mg2+/Mn2+ dependent 1H
chr12	63168859	63169979	1121	*	Intron (ENST00000228705/ENSG00000111110, intron 4 of 9)	12	63083530	63182264	98735	2	ENSG00000111110	ENST00000551519	12285	57460	PPM1H	PPM1H	protein phosphatase, Mg2+/Mn2+ dependent 1H
chr12	63358158	63358463	306	*	Proximal region	12	63359095	63359764	670	1	ENSG00000139239	ENST00000266610	-632	NA	NA	RPL14P1	NA
chr12	64317535	64317900	366	*	Intron (ENST00000355086/ENSG00000196935, intron 1 of 21)	12	64281159	64282378	1220	2	ENSG00000256399	ENST00000534985	-35157	NA	NA	RP11-274J7.3	NA
chr12	65309700	65310109	410	*	Intron (ENST00000535058/ENSG00000255693, intron 2 of 2)	12	65332803	65332897	95	1	ENSG00000221564	ENST00000408637	-22694	NA	NA	RNU6ATAC42P	NA
chr12	66664815	66665344	530	*	Distal Intergenic	12	66669720	66670431	712	2	ENSG00000256777	ENST00000392251	5087	NA	NA	PDCL3P7	NA
chr12	66665764	66666619	856	*	Distal Intergenic	12	66669720	66670431	712	2	ENSG00000256777	ENST00000392251	3812	NA	NA	PDCL3P7	NA
chr12	66668374	66668635	262	*	Downstream (1-2kb)	12	66669720	66670431	712	2	ENSG00000256777	ENST00000392251	1796	NA	NA	PDCL3P7	NA
chr12	66886478	66886944	467	*	Intron (ENST00000398016/ENSG00000155974, intron 7 of 23)	12	66742605	66911702	169098	2	ENSG00000155974	ENST00000538164	24758	23426	GRIP1	GRIP1	glutamate receptor interacting protein 1
chr12	66887505	66887920	416	*	Intron (ENST00000398016/ENSG00000155974, intron 7 of 23)	12	66742605	66911702	169098	2	ENSG00000155974	ENST00000538164	23782	23426	GRIP1	GRIP1	glutamate receptor interacting protein 1
chr12	66888233	66888841	609	*	Intron (ENST00000398016/ENSG00000155974, intron 7 of 23)	12	66742605	66911702	169098	2	ENSG00000155974	ENST00000538164	22861	23426	GRIP1	GRIP1	glutamate receptor interacting protein 1
chr12	67064861	67065322	462	*	Intron (ENST00000398016/ENSG00000155974, intron 1 of 23)	12	66909410	67072714	163305	2	ENSG00000155974	ENST00000545666	7392	23426	GRIP1	GRIP1	glutamate receptor interacting protein 1
chr12	68046597	68046915	319	*	Intron (ENST00000543747/ENSG00000127334, intron 1 of 1)	12	68045249	68051255	6007	1	ENSG00000127334	ENST00000542503	1348	8445	DYRK2	DYRK2	dual specificity tyrosine phosphorylation regulated kinase 2
chr12	69141097	69141379	283	*	Proximal region	12	69141767	69153976	12210	1	ENSG00000175782	ENST00000319429	-388	55508	SLC35E3	SLC35E3	solute carrier family 35 member E3
chr12	72709318	72710429	1112	*	Intron (ENST00000548156/ENSG00000072657, intron 2 of 4)	12	72656327	72668687	12361	2	ENSG00000236333	ENST00000426250	-40631	NA	NA	TRHDE-AS1	NA
chr12	74670685	74671278	594	*	Intron (ENST00000549905/ENSG00000251138, intron 3 of 6)	12	74668732	74669011	280	1	ENSG00000257113	ENST00000549267	1953	NA	NA	RP11-274M17.2	NA
chr12	74671530	74672914	1385	*	Intron (ENST00000549905/ENSG00000251138, intron 3 of 6)	12	74668732	74669011	280	1	ENSG00000257113	ENST00000549267	2798	NA	NA	RP11-274M17.2	NA
chr12	74929532	74929998	467	*	Distal Intergenic	12	74931551	74935223	3673	1	ENSG00000253719	ENST00000519948	-1553	552889	ATXN7L3B	ATXN7L3B	ataxin 7 like 3B
chr12	75997946	75998439	494	*	Intron (ENST00000552856/ENSG00000258077, intron 4 of 4)	12	75993827	75995331	1505	1	ENSG00000257777	ENST00000548349	4119	NA	NA	RP11-25J3.2	NA
chr12	76165533	76166429	897	*	Intron (ENST00000552856/ENSG00000258077, intron 2 of 4)	12	76118233	76118321	89	2	ENSG00000264062	ENST00000584830	-47212	NA	NA	AC131012.1	NA
chr12	76168586	76169016	431	*	Intron (ENST00000552856/ENSG00000258077, intron 2 of 4)	12	76118233	76118321	89	2	ENSG00000264062	ENST00000584830	-50265	NA	NA	AC131012.1	NA
chr12	79401911	79402287	377	*	Intron (ENST00000393240/ENSG00000067715, intron 3 of 11)	12	79371565	79679618	308054	1	ENSG00000067715	ENST00000551304	30346	6857	SYT1	SYT1	synaptotagmin 1
chr12	80516530	80517458	929	*	Distal Intergenic	12	80496679	80497113	435	2	ENSG00000230291	ENST00000492623	-19417	NA	NA	RP11-244J10.1	NA
chr12	82914487	82915970	1484	*	Distal Intergenic	12	82906456	82909596	3141	1	ENSG00000257431	ENST00000548575	8031	NA	NA	RP11-263K4.3	NA
chr12	83779079	83779594	516	*	Distal Intergenic	12	83565369	83566519	1151	1	ENSG00000258338	ENST00000550279	213710	NA	NA	RP11-87P13.2	NA
chr12	85914955	85915578	624	*	Distal Intergenic	12	85961656	85962017	362	1	ENSG00000257855	ENST00000550676	-46078	NA	NA	RP11-629O19.1	NA
chr12	91279040	91279438	399	*	Distal Intergenic	12	91311800	91342446	30647	1	ENSG00000196243	ENST00000546725	-32362	439916	LINC00615	LINC00615	long intergenic non-protein coding RNA 615
chr12	91747638	91748241	604	*	Distal Intergenic	12	91755973	91762383	6411	1	ENSG00000258100	ENST00000551571	-7732	NA	NA	RP11-121E16.1	NA
chr12	91748964	91749311	348	*	Distal Intergenic	12	91755973	91762383	6411	1	ENSG00000258100	ENST00000551571	-6662	NA	NA	RP11-121E16.1	NA
chr12	92568933	92569382	450	*	Intron (ENST00000499685/ENSG00000245904, intron 2 of 2)	12	92564129	92564229	101	2	ENSG00000199895	ENST00000363025	-4704	NA	NA	Y_RNA	NA
chr12	93509683	93510089	407	*	Intron (ENST00000550324/ENSG00000257322, intron 1 of 2)	12	93517839	93518319	481	2	ENSG00000257210	ENST00000552100	8230	NA	NA	NACAP3	NA
chr12	94284337	94285230	894	*	Intron (ENST00000548483/ENSG00000169372, intron 2 of 2)	12	94242436	94244532	2097	1	ENSG00000169372	ENST00000548330	41901	8738	CRADD	CRADD	CASP2 and RIPK1 domain containing adaptor with death domain
chr12	94645512	94645828	317	*	Intron (ENST00000258526/ENSG00000136040, intron 15 of 30)	12	94648254	94698101	49848	1	ENSG00000136040	ENST00000549217	-2426	10154	PLXNC1	PLXNC1	plexin C1
chr12	94915500	94916380	881	*	Proximal region	12	94914866	94915645	780	2	ENSG00000258357	ENST00000551218	0	NA	NA	RP11-778J16.2	NA
chr12	95068893	95069579	687	*	Distal Intergenic	12	94960900	95044338	83439	2	ENSG00000057704	ENST00000261226	-24555	57458	TMCC3	TMCC3	transmembrane and coiled-coil domain family 3
chr12	96133399	96134214	816	*	Proximal region	12	96107075	96133773	26699	2	ENSG00000074527	ENST00000552603	0	59277	NTN4	NTN4	netrin 4
chr12	97106712	97107613	902	*	Intron (ENST00000524981/ENSG00000188596, intron 48 of 67)	12	97041753	97159048	117296	1	ENSG00000188596	ENST00000342887	64959	144535	CFAP54	C12orf55	cilia and flagella associated protein 54
chr12	97943880	97944228	349	*	Intron (ENST00000538559/ENSG00000255794, intron 10 of 13)	12	97945915	97946006	92	2	ENSG00000251844	ENST00000516035	1778	NA	NA	snoMe28S-Am2634	NA
chr12	98347614	98348112	499	*	Distal Intergenic	12	98332834	98332899	66	2	ENSG00000265861	ENST00000577562	-14715	100616287	MIR4495	MIR4495	microRNA 4495
chr12	98832229	98832675	447	*	Distal Intergenic	12	98848655	98850893	2239	2	ENSG00000227825	ENST00000556476	18218	121456	SLC9A7P1	SLC9A7P1	solute carrier family 9 member 7 pseudogene 1
chr12	99310674	99311100	427	*	Intron (ENST00000549558/ENSG00000185046, intron 3 of 10)	12	99325460	99370434	44975	1	ENSG00000257458	ENST00000551372	-14360	NA	NA	RP11-473C19.1	NA
chr12	99598869	99599245	377	*	Intron (ENST00000547776/ENSG00000185046, intron 14 of 25)	12	99139178	99640213	501036	2	ENSG00000185046	ENST00000550778	40968	56899	ANKS1B	ANKS1B	ankyrin repeat and sterile alpha motif domain containing 1B
chr12	101056092	101056949	858	*	Distal Intergenic	12	101049500	101049582	83	2	ENSG00000239036	ENST00000458984	-6510	NA	NA	AC010209.1	NA
chr12	101725891	101726224	334	*	Intron (ENST00000261637/ENSG00000120800, intron 27 of 61)	12	101720633	101723123	2491	1	ENSG00000120800	ENST00000551345	5258	27340	UTP20	UTP20	UTP20 small subunit processome component
chr12	102719837	102720621	785	*	Distal Intergenic	12	102796025	102809524	13500	2	ENSG00000017427	ENST00000481539	88903	3479	IGF1	IGF1	insulin like growth factor 1
chr12	102721952	102722362	411	*	Distal Intergenic	12	102796025	102809524	13500	2	ENSG00000017427	ENST00000481539	87162	3479	IGF1	IGF1	insulin like growth factor 1
chr12	102722459	102723916	1458	*	Distal Intergenic	12	102796025	102809524	13500	2	ENSG00000017427	ENST00000481539	85608	3479	IGF1	IGF1	insulin like growth factor 1
chr12	102724660	102725039	380	*	Distal Intergenic	12	102796025	102809524	13500	2	ENSG00000017427	ENST00000481539	84485	3479	IGF1	IGF1	insulin like growth factor 1
chr12	103775312	103775759	448	*	Intron (ENST00000547347/ENSG00000179088, intron 3 of 10)	12	103661387	103835369	173983	2	ENSG00000179088	ENST00000550650	59610	374470	C12orf42	C12orf42	chromosome 12 open reading frame 42
chr12	104148336	104148862	527	*	Proximal region	12	104148870	104152065	3196	1	ENSG00000136011	ENST00000548073	-8	55576	STAB2	STAB2	stabilin 2
chr12	104150813	104152667	1855	*	Proximal region	12	104151703	104155132	3430	1	ENSG00000136011	ENST00000548579	0	55576	STAB2	STAB2	stabilin 2
chr12	104154022	104154373	352	*	Intron (ENST00000388887/ENSG00000136011, intron 65 of 68)	12	104151703	104155132	3430	1	ENSG00000136011	ENST00000548579	2319	55576	STAB2	STAB2	stabilin 2
chr12	104170053	104170412	360	*	3' UTR	12	104157090	104162636	5547	2	ENSG00000257681	ENST00000550029	-7417	NA	NA	RP11-341G23.4	NA
chr12	104171663	104172712	1050	*	3' UTR	12	104164231	104179162	14932	2	ENSG00000111696	ENST00000447799	6450	51559	NT5DC3	NT5DC3	5'-nucleotidase domain containing 3
chr12	104805909	104806647	739	*	Distal Intergenic	12	104849073	104850774	1702	1	ENSG00000171310	ENST00000550711	-42426	50515	CHST11	CHST11	carbohydrate sulfotransferase 11
chr12	105650225	105650515	291	*	Intron (ENST00000548458/ENSG00000235162, intron 1 of 6)	12	105567074	105630016	62943	2	ENSG00000136044	ENST00000258530	-20209	55198	APPL2	APPL2	adaptor protein, phosphotyrosine interacting with PH domain and leucine zipper 2
chr12	105988199	105988663	465	*	Distal Intergenic	12	106097981	106137840	39860	1	ENSG00000257859	ENST00000548557	-109318	101929110	CASC18	CASC18	cancer susceptibility 18
chr12	105989275	105989904	630	*	Distal Intergenic	12	106097981	106137840	39860	1	ENSG00000257859	ENST00000548557	-108077	101929110	CASC18	CASC18	cancer susceptibility 18
chr12	105990863	105991480	618	*	Distal Intergenic	12	106097981	106137840	39860	1	ENSG00000257859	ENST00000548557	-106501	101929110	CASC18	CASC18	cancer susceptibility 18
chr12	106382656	106382946	291	*	Distal Intergenic	12	106409675	106410784	1110	1	ENSG00000257773	ENST00000546640	-26729	NA	NA	ST13P3	NA
chr12	107405719	107406360	642	*	Intron (ENST00000008527/ENSG00000008405, intron 2 of 12)	12	107393567	107395629	2063	2	ENSG00000008405	ENST00000546722	-10090	1407	CRY1	CRY1	cryptochrome circadian regulator 1
chr12	107906740	107908338	1599	*	Intron (ENST00000280758/ENSG00000151136, intron 1 of 16)	12	107880288	107880412	125	2	ENSG00000222302	ENST00000410370	-26328	NA	NA	RNA5SP371	NA
chr12	107909804	107910276	473	*	Intron (ENST00000280758/ENSG00000151136, intron 1 of 16)	12	107880288	107880412	125	2	ENSG00000222302	ENST00000410370	-29392	NA	NA	RNA5SP371	NA
chr12	108759538	108759854	317	*	Distal Intergenic	12	108685448	108733118	47671	2	ENSG00000174600	ENST00000550402	-26420	1240	CMKLR1	CMKLR1	chemerin chemokine-like receptor 1
chr12	110339930	110340415	486	*	Intron (ENST00000537218/ENSG00000139437, intron 1 of 3)	12	110338414	110344442	6029	1	ENSG00000139437	ENST00000536408	1516	84260	TCHP	TCHP	trichoplein keratin filament binding
chr12	110362022	110362318	297	*	Intron (ENST00000544838/ENSG00000139437, intron 13 of 14)	12	110367650	110371956	4307	1	ENSG00000139437	ENST00000549524	-5332	84260	TCHP	TCHP	trichoplein keratin filament binding
chr12	111196871	111197165	295	*	Distal Intergenic	12	111157713	111180744	23032	2	ENSG00000186298	ENST00000340766	-16127	5501	PPP1CC	PPP1CC	protein phosphatase 1 catalytic subunit gamma
chr12	111197514	111198367	854	*	Distal Intergenic	12	111157713	111180744	23032	2	ENSG00000186298	ENST00000340766	-16770	5501	PPP1CC	PPP1CC	protein phosphatase 1 catalytic subunit gamma
chr12	111198986	111200119	1134	*	Distal Intergenic	12	111157713	111180744	23032	2	ENSG00000186298	ENST00000340766	-18242	5501	PPP1CC	PPP1CC	protein phosphatase 1 catalytic subunit gamma
chr12	111222584	111224156	1573	*	Distal Intergenic	12	111157713	111180744	23032	2	ENSG00000186298	ENST00000340766	-41840	5501	PPP1CC	PPP1CC	protein phosphatase 1 catalytic subunit gamma
chr12	111224262	111225722	1461	*	Distal Intergenic	12	111157713	111180744	23032	2	ENSG00000186298	ENST00000340766	-43518	5501	PPP1CC	PPP1CC	protein phosphatase 1 catalytic subunit gamma
chr12	111225887	111227858	1972	*	Distal Intergenic	12	111269583	111283767	14185	1	ENSG00000257268	ENST00000551161	-41725	NA	NA	RP1-74B13.2	NA
chr12	111300521	111301072	552	*	Intron (ENST00000550317/ENSG00000173093, intron 2 of 3)	12	111284831	111345339	60509	1	ENSG00000173093	ENST00000552694	15690	160762	CCDC63	CCDC63	coiled-coil domain containing 63
chr12	111704484	111705111	628	*	Intron (ENST00000261726/ENSG00000111249, intron 4 of 21)	12	111740604	111740703	100	1	ENSG00000221386	ENST00000408459	-35493	NA	NA	AC002979.1	NA
chr12	111764422	111765276	855	*	Intron (ENST00000261726/ENSG00000111249, intron 18 of 21)	12	111777331	111777425	95	1	ENSG00000253080	ENST00000517271	-12055	NA	NA	RNA5SP373	NA
chr12	111766286	111766714	429	*	Intron (ENST00000261726/ENSG00000111249, intron 18 of 21)	12	111777331	111777425	95	1	ENSG00000253080	ENST00000517271	-10617	NA	NA	RNA5SP373	NA
chr12	111838087	111839672	1586	*	Intron (ENST00000552663/ENSG00000257595, intron 2 of 2)	12	111834639	111841111	6473	1	ENSG00000257595	ENST00000548846	3448	105369984	LINC02356	RP3-473L9.4	long intergenic non-protein coding RNA 2356
chr12	111877048	111877783	736	*	Intron (ENST00000341259/ENSG00000111252, intron 2 of 7)	12	111872666	111887006	14341	1	ENSG00000111252	ENST00000538307	4382	10019	SH2B3	SH2B3	SH2B adaptor protein 3
chr12	111879631	111879955	325	*	Intron (ENST00000341259/ENSG00000111252, intron 2 of 7)	12	111872666	111887006	14341	1	ENSG00000111252	ENST00000538307	6965	10019	SH2B3	SH2B3	SH2B adaptor protein 3
chr12	111881731	111882092	362	*	Intron (ENST00000341259/ENSG00000111252, intron 2 of 7)	12	111872666	111887006	14341	1	ENSG00000111252	ENST00000538307	9065	10019	SH2B3	SH2B3	SH2B adaptor protein 3
chr12	112684102	112684532	431	*	Intron (ENST00000377560/ENSG00000173064, intron 28 of 74)	12	112694604	112696895	2292	1	ENSG00000257494	ENST00000547401	-10072	NA	NA	RP3-521E19.2	NA
chr12	112911211	112912713	1503	*	Intron (ENST00000392597/ENSG00000179295, intron 7 of 10)	12	112891133	112895290	4158	1	ENSG00000179295	ENST00000530818	20078	5781	PTPN11	PTPN11	protein tyrosine phosphatase non-receptor type 11
chr12	112941927	112942442	516	*	Intron (ENST00000351677/ENSG00000179295, intron 14 of 15)	12	112891133	112895290	4158	1	ENSG00000179295	ENST00000530818	50794	5781	PTPN11	PTPN11	protein tyrosine phosphatase non-receptor type 11
chr12	112943046	112943636	591	*	3' UTR	12	112891133	112895290	4158	1	ENSG00000179295	ENST00000530818	51913	5781	PTPN11	PTPN11	protein tyrosine phosphatase non-receptor type 11
chr12	113027169	113027946	778	*	Proximal region	12	113029364	113304582	275219	1	ENSG00000089169	ENST00000547840	-1418	22895	RPH3A	RPH3A	rabphilin 3A
chr12	113095645	113096305	661	*	Intron (ENST00000549736/ENSG00000089169, intron 3 of 6)	12	113132839	113132981	143	2	ENSG00000221560	ENST00000408633	36676	NA	NA	MIR1302-1	NA
chr12	113386814	113387846	1033	*	Proximal region	12	113388378	113399029	10652	1	ENSG00000111331	ENST00000546800	-532	4940	OAS3	OAS3	2'-5'-oligoadenylate synthetase 3
chr12	113774662	113775020	359	*	Intron (ENST00000549372/ENSG00000089060, intron 1 of 2)	12	113757779	113772948	15170	2	ENSG00000089060	ENST00000548477	-1714	80024	SLC8B1	SLC8B1	solute carrier family 8 member B1
chr12	114629996	114630455	460	*	Distal Intergenic	12	114676775	114679575	2801	2	ENSG00000257476	ENST00000551761	49120	105369996	LINC02459	RP11-139B1.1	long intergenic non-protein coding RNA 2459
chr12	114738320	114738603	284	*	Distal Intergenic	12	114676775	114679575	2801	2	ENSG00000257476	ENST00000551761	-58745	105369996	LINC02459	RP11-139B1.1	long intergenic non-protein coding RNA 2459
chr12	115028776	115029152	377	*	Distal Intergenic	12	115025999	115026607	609	1	ENSG00000258244	ENST00000550242	2777	NA	NA	OSTF1P1	NA
chr12	115851823	115852418	596	*	Distal Intergenic	12	115800817	115802550	1734	1	ENSG00000257726	ENST00000547948	51006	NA	NA	RP11-116D17.1	NA
chr12	117435481	117436045	565	*	Intron (ENST00000309909/ENSG00000174989, intron 7 of 10)	12	117415247	117425142	9896	2	ENSG00000257279	ENST00000548738	-10339	100506551	LOC100506551	RP11-231I16.1	uncharacterized LOC100506551
chr12	117437168	117438281	1114	*	Intron (ENST00000309909/ENSG00000174989, intron 7 of 10)	12	117415247	117425142	9896	2	ENSG00000257279	ENST00000548738	-12026	100506551	LOC100506551	RP11-231I16.1	uncharacterized LOC100506551
chr12	117484717	117487266	2550	*	Proximal region	12	117476762	117484636	7875	2	ENSG00000088992	ENST00000549210	-81	54997	TESC	TESC	tescalcin
chr12	117487386	117487943	558	*	Intron (ENST00000470612/ENSG00000088992, intron 3 of 7)	12	117476762	117484636	7875	2	ENSG00000088992	ENST00000549210	-2750	54997	TESC	TESC	tescalcin
chr12	117488332	117488975	644	*	Intron (ENST00000470612/ENSG00000088992, intron 3 of 7)	12	117484374	117491800	7427	2	ENSG00000088992	ENST00000535198	2825	54997	TESC	TESC	tescalcin
chr12	117691816	117692236	421	*	Intron (ENST00000317775/ENSG00000089250, intron 16 of 28)	12	117683356	117683969	614	2	ENSG00000257465	ENST00000548625	-7847	NA	NA	TCEB1P32	NA
chr12	117787359	117789331	1973	*	Intron (ENST00000317775/ENSG00000089250, intron 1 of 28)	12	117785840	117799434	13595	2	ENSG00000089250	ENST00000477584	10103	4842	NOS1	NOS1	nitric oxide synthase 1
chr12	117789565	117790067	503	*	Intron (ENST00000317775/ENSG00000089250, intron 1 of 28)	12	117785840	117799434	13595	2	ENSG00000089250	ENST00000477584	9367	4842	NOS1	NOS1	nitric oxide synthase 1
chr12	117843246	117843555	310	*	Intron (ENST00000549189/ENSG00000089250, intron 1 of 1)	12	117650979	117799582	148604	2	ENSG00000089250	ENST00000344089	-43664	4842	NOS1	NOS1	nitric oxide synthase 1
chr12	117859676	117860007	332	*	Intron (ENST00000549189/ENSG00000089250, intron 1 of 1)	12	117769238	117889975	120738	2	ENSG00000089250	ENST00000549189	29968	4842	NOS1	NOS1	nitric oxide synthase 1
chr12	118455422	118455744	323	*	5' UTR	12	118454534	118457559	3026	1	ENSG00000111445	ENST00000535092	888	5985	RFC5	RFC5	replication factor C subunit 5
chr12	118456323	118458245	1923	*	5' UTR	12	118454534	118457559	3026	1	ENSG00000111445	ENST00000535092	1789	5985	RFC5	RFC5	replication factor C subunit 5
chr12	118458914	118459941	1028	*	Intron (ENST00000449641/ENSG00000111445, intron 4 of 5)	12	118462721	118465197	2477	1	ENSG00000111445	ENST00000472603	-2780	5985	RFC5	RFC5	replication factor C subunit 5
chr12	119020142	119020504	363	*	Distal Intergenic	12	119083120	119086529	3410	2	ENSG00000255714	ENST00000543558	66025	NA	NA	RP11-121J20.1	NA
chr12	119020706	119021960	1255	*	Distal Intergenic	12	119083120	119086529	3410	2	ENSG00000255714	ENST00000543558	64569	NA	NA	RP11-121J20.1	NA
chr12	119022355	119022935	581	*	Distal Intergenic	12	119083120	119086529	3410	2	ENSG00000255714	ENST00000543558	63594	NA	NA	RP11-121J20.1	NA
chr12	119025305	119025677	373	*	Distal Intergenic	12	119083120	119086529	3410	2	ENSG00000255714	ENST00000543558	60852	NA	NA	RP11-121J20.1	NA
chr12	119393808	119394283	476	*	Distal Intergenic	12	119419300	119600856	181557	1	ENSG00000139767	ENST00000267260	-25017	84530	SRRM4	SRRM4	serine/arginine repetitive matrix 4
chr12	119736332	119736927	596	*	Distal Intergenic	12	119772517	119871441	98925	1	ENSG00000183273	ENST00000536742	-35590	160777	CCDC60	CCDC60	coiled-coil domain containing 60
chr12	122151428	122151871	444	*	Intron (ENST00000342607/ENSG00000188735, intron 1 of 12)	12	122150701	122219968	69268	1	ENSG00000188735	ENST00000449592	727	144404	TMEM120B	TMEM120B	transmembrane protein 120B
chr12	122866447	122867392	946	*	Proximal region	12	122755981	122865107	109127	2	ENSG00000130779	ENST00000302528	-1340	6249	CLIP1	CLIP1	CAP-Gly domain containing linker protein 1
chr12	122868827	122871873	3047	*	Intron (ENST00000361654/ENSG00000130779, intron 1 of 23)	12	122755981	122865107	109127	2	ENSG00000130779	ENST00000302528	-3720	6249	CLIP1	CLIP1	CAP-Gly domain containing linker protein 1
chr12	122872193	122873055	863	*	Intron (ENST00000361654/ENSG00000130779, intron 1 of 23)	12	122817532	122879974	62443	2	ENSG00000130779	ENST00000540304	6919	6249	CLIP1	CLIP1	CAP-Gly domain containing linker protein 1
chr12	124130716	124132064	1349	*	Proximal region	12	124132598	124144779	12182	1	ENSG00000111358	ENST00000543154	-534	2967	GTF2H3	GTF2H3	general transcription factor IIH subunit 3
chr12	124214292	124214569	278	*	Proximal region	12	124215189	124229510	14322	1	ENSG00000185344	ENST00000545059	-620	23545	ATP6V0A2	ATP6V0A2	ATPase H+ transporting V0 subunit a2
chr12	124881355	124882577	1223	*	Intron (ENST00000405201/ENSG00000196498, intron 16 of 46)	12	124857006	124873370	16365	2	ENSG00000196498	ENST00000448614	-7985	9612	NCOR2	NCOR2	nuclear receptor corepressor 2
chr12	125245361	125246189	829	*	Distal Intergenic	12	125262419	125271039	8621	2	ENSG00000073060	ENST00000545305	24850	949	SCARB1	SCARB1	scavenger receptor class B member 1
chr12	125247707	125248144	438	*	Distal Intergenic	12	125262419	125271039	8621	2	ENSG00000073060	ENST00000545305	22895	949	SCARB1	SCARB1	scavenger receptor class B member 1
chr12	125299443	125300714	1272	*	Exon (ENST00000339570/ENSG00000073060, exon 3 of 12)	12	125270366	125302253	31888	2	ENSG00000073060	ENST00000544327	1539	949	SCARB1	SCARB1	scavenger receptor class B member 1
chr12	125734834	125735521	688	*	Intron (ENST00000418253/ENSG00000139364, intron 1 of 1)	12	125671382	125834524	163143	1	ENSG00000139364	ENST00000418253	63452	114795	TMEM132B	TMEM132B	transmembrane protein 132B
chr12	126083528	126084199	672	*	Intron (ENST00000299308/ENSG00000139364, intron 5 of 8)	12	126107042	126139363	32322	1	ENSG00000139364	ENST00000535886	-22843	114795	TMEM132B	TMEM132B	transmembrane protein 132B
chr12	126844692	126845022	331	*	Exon (ENST00000536639/ENSG00000255595, exon 2 of 2)	12	126843848	126845611	1764	1	ENSG00000255595	ENST00000536639	844	101927531	LOC101927531	RP4-809F18.1	uncharacterized LOC101927531
chr12	128702919	128703301	383	*	Distal Intergenic	12	128729051	128729118	68	1	ENSG00000265061	ENST00000577260	-25750	NA	NA	MIR4419B	NA
chr12	129962093	129962517	425	*	Intron (ENST00000422113/ENSG00000151952, intron 3 of 8)	12	130005848	130007308	1461	2	ENSG00000256085	ENST00000539362	44791	NA	NA	RP11-337L12.1	NA
chr12	130504975	130505962	988	*	Distal Intergenic	12	130517999	130526887	8889	2	ENSG00000214039	ENST00000291374	20925	100190940	LINC02418	RP11-474D1.3	long intergenic non-protein coding RNA 2418
chr12	130930927	130933440	2514	*	Intron (ENST00000261655/ENSG00000060709, intron 6 of 18)	12	130904080	130905564	1485	2	ENSG00000256064	ENST00000539532	-25363	NA	NA	RP11-117L5.4	NA
chr12	131612035	131612931	897	*	Intron (ENST00000261654/ENSG00000111452, intron 20 of 24)	12	131606499	131624034	17536	1	ENSG00000111452	ENST00000540207	5536	283383	ADGRD1	GPR133	adhesion G protein-coupled receptor D1
chr12	133054234	133054978	745	*	Distal Intergenic	12	133049334	133050726	1393	2	ENSG00000269676	ENST00000595994	-3508	NA	NA	MUC8	NA
chr12	133055232	133056346	1115	*	Distal Intergenic	12	133049334	133050726	1393	2	ENSG00000269676	ENST00000595994	-4506	NA	NA	MUC8	NA
chr12	133296799	133297584	786	*	3' UTR	12	133294552	133297670	3119	1	ENSG00000247077	ENST00000541034	2247	192111	PGAM5	PGAM5	PGAM family member 5, mitochondrial serine/threonine protein phosphatase
chr13	19478255	19478848	594	*	Proximal region	13	19479579	19481950	2372	1	ENSG00000226250	ENST00000447784	-731	100652856	LINC00408	LINC00408	long intergenic non-protein coding RNA 408
chr13	19479238	19479708	471	*	Proximal region	13	19479579	19481950	2372	1	ENSG00000226250	ENST00000447784	0	100652856	LINC00408	LINC00408	long intergenic non-protein coding RNA 408
chr13	20265442	20266100	659	*	Intron (ENST00000471658/ENSG00000121390, intron 6 of 7)	13	20268547	20269240	694	1	ENSG00000269591	ENST00000601204	-2447	NA	NA	AL354808.2	NA
chr13	20677942	20678416	475	*	Distal Intergenic	13	20676840	20677369	530	1	ENSG00000236076	ENST00000455848	1102	104355137	LINC01072	LINC01072	long intergenic non-protein coding RNA 1072
chr13	21011094	21011917	824	*	Intron (ENST00000298248/ENSG00000165475, intron 4 of 7)	13	21007917	21007985	69	2	ENSG00000263978	ENST00000584834	-3109	100616304	MIR4499	MIR4499	microRNA 4499
chr13	21682409	21682845	437	*	Distal Intergenic	13	21677142	21678510	1369	2	ENSG00000225585	ENST00000422501	-3899	NA	NA	IPPKP1	NA
chr13	23037908	23038267	360	*	Distal Intergenic	13	23270162	23270713	552	2	ENSG00000232187	ENST00000450676	232446	NA	NA	FTH1P7	NA
chr13	23309516	23310057	542	*	Distal Intergenic	13	23278878	23280345	1468	2	ENSG00000225777	ENST00000445147	-29171	NA	NA	DDX39AP1	NA
chr13	23327015	23327662	648	*	Distal Intergenic	13	23278878	23280345	1468	2	ENSG00000225777	ENST00000445147	-46670	NA	NA	DDX39AP1	NA
chr13	23529545	23529931	387	*	Distal Intergenic	13	23551994	23552136	143	2	ENSG00000223116	ENST00000411184	22205	NA	NA	AL157931.1	NA
chr13	24097629	24097890	262	*	Distal Intergenic	13	24072935	24077013	4079	1	ENSG00000227893	ENST00000425800	24694	NA	NA	LINC00352	NA
chr13	24099052	24099506	455	*	Distal Intergenic	13	24072935	24077013	4079	1	ENSG00000227893	ENST00000425800	26117	NA	NA	LINC00352	NA
chr13	24954628	24955030	403	*	Distal Intergenic	13	24974841	24975167	327	1	ENSG00000233545	ENST00000414485	-19811	NA	NA	CYCSP33	NA
chr13	25288590	25290165	1576	*	Distal Intergenic	13	25278476	25278926	451	2	ENSG00000225404	ENST00000431005	-9664	NA	NA	RPL26P34	NA
chr13	25290292	25290597	306	*	Distal Intergenic	13	25278476	25278926	451	2	ENSG00000225404	ENST00000431005	-11366	NA	NA	RPL26P34	NA
chr13	25291237	25291758	522	*	Distal Intergenic	13	25278476	25278926	451	2	ENSG00000225404	ENST00000431005	-12311	NA	NA	RPL26P34	NA
chr13	28077119	28078352	1234	*	Distal Intergenic	13	28062275	28062369	95	1	ENSG00000252499	ENST00000516690	14844	NA	NA	RNU6-63P	NA
chr13	28869706	28870704	999	*	Distal Intergenic	13	28877271	28896770	19500	2	ENSG00000102755	ENST00000543394	26066	2321	FLT1	FLT1	fms related tyrosine kinase 1
chr13	29621535	29622382	848	*	Intron (ENST00000431530/ENSG00000132938, intron 2 of 13)	13	29598748	30077892	479145	1	ENSG00000132938	ENST00000431530	22787	23281	MTUS2	MTUS2	microtubule associated scaffold protein 2
chr13	29622617	29623428	812	*	Intron (ENST00000431530/ENSG00000132938, intron 2 of 13)	13	29646121	29855907	209787	1	ENSG00000132938	ENST00000255289	-22693	23281	MTUS2	MTUS2	microtubule associated scaffold protein 2
chr13	29925642	29926031	390	*	Intron (ENST00000431530/ENSG00000132938, intron 5 of 13)	13	29913703	29914006	304	2	ENSG00000270680	ENST00000605701	-11636	NA	NA	RP11-351N4.4	NA
chr13	29926637	29927847	1211	*	Intron (ENST00000431530/ENSG00000132938, intron 5 of 13)	13	29913703	29914006	304	2	ENSG00000270680	ENST00000605701	-12631	NA	NA	RP11-351N4.4	NA
chr13	30712931	30715480	2550	*	Distal Intergenic	13	30728203	30728723	521	1	ENSG00000232643	ENST00000435044	-12723	NA	NA	LINC00385	NA
chr13	30716247	30716609	363	*	Distal Intergenic	13	30728203	30728723	521	1	ENSG00000232643	ENST00000435044	-11594	NA	NA	LINC00385	NA
chr13	30736904	30737345	442	*	Distal Intergenic	13	30726023	30733758	7736	2	ENSG00000232117	ENST00000437721	-3146	NA	NA	LINC00384	NA
chr13	31237155	31237756	602	*	Distal Intergenic	13	31191920	31233686	41767	1	ENSG00000132952	ENST00000255304	45235	10208	USPL1	USPL1	ubiquitin specific peptidase like 1
chr13	31238622	31239120	499	*	Distal Intergenic	13	31191920	31233686	41767	1	ENSG00000132952	ENST00000255304	46702	10208	USPL1	USPL1	ubiquitin specific peptidase like 1
chr13	31287192	31287960	769	*	Distal Intergenic	13	31309645	31338556	28912	1	ENSG00000132965	ENST00000380490	-21685	241	ALOX5AP	ALOX5AP	arachidonate 5-lipoxygenase activating protein
chr13	32555840	32556242	403	*	Distal Intergenic	13	32559822	32565134	5313	1	ENSG00000235822	ENST00000441659	-3580	NA	NA	LINC01073	NA
chr13	32557485	32557847	363	*	Distal Intergenic	13	32559822	32565134	5313	1	ENSG00000235822	ENST00000441659	-1975	NA	NA	LINC01073	NA
chr13	32788358	32789193	836	*	Intron (ENST00000380250/ENSG00000073910, intron 35 of 60)	13	32828285	32852982	24698	1	ENSG00000073910	ENST00000602645	-39092	10129	FRY	FRY	FRY microtubule binding protein
chr13	32789469	32790100	632	*	Intron (ENST00000380250/ENSG00000073910, intron 35 of 60)	13	32828285	32852982	24698	1	ENSG00000073910	ENST00000602645	-38185	10129	FRY	FRY	FRY microtubule binding protein
chr13	32795435	32796855	1421	*	Intron (ENST00000380250/ENSG00000073910, intron 36 of 60)	13	32828285	32852982	24698	1	ENSG00000073910	ENST00000602645	-31430	10129	FRY	FRY	FRY microtubule binding protein
chr13	32796986	32798440	1455	*	Exon (ENST00000380250/ENSG00000073910, exon 37 of 61)	13	32828285	32852982	24698	1	ENSG00000073910	ENST00000602645	-29845	10129	FRY	FRY	FRY microtubule binding protein
chr13	33092801	33093900	1100	*	Proximal region	13	33018103	33092057	73955	2	ENSG00000244754	ENST00000473025	-744	10443	N4BP2L2	N4BP2L2	NEDD4 binding protein 2 like 2
chr13	33094208	33094905	698	*	Intron (ENST00000504114/ENSG00000244754, intron 4 of 8)	13	33006968	33096412	89445	2	ENSG00000244754	ENST00000509076	1507	10443	N4BP2L2	N4BP2L2	NEDD4 binding protein 2 like 2
chr13	33235147	33236144	998	*	Intron (ENST00000315596/ENSG00000083642, intron 6 of 34)	13	33275121	33284205	9085	1	ENSG00000083642	ENST00000481616	-38977	23047	PDS5B	PDS5B	PDS5 cohesin associated factor B
chr13	33717585	33718491	907	*	Intron (ENST00000336934/ENSG00000133121, intron 3 of 13)	13	33732724	33738546	5823	2	ENSG00000230300	ENST00000456087	20055	NA	NA	STARD13-IT1	NA
chr13	33719053	33719591	539	*	Intron (ENST00000336934/ENSG00000133121, intron 3 of 13)	13	33732724	33738546	5823	2	ENSG00000230300	ENST00000456087	18955	NA	NA	STARD13-IT1	NA
chr13	33719882	33720615	734	*	Intron (ENST00000336934/ENSG00000133121, intron 3 of 13)	13	33732724	33738546	5823	2	ENSG00000230300	ENST00000456087	17931	NA	NA	STARD13-IT1	NA
chr13	33957309	33958044	736	*	Exon (ENST00000454681/ENSG00000230490, exon 4 of 6)	13	33701567	33924767	223201	2	ENSG00000133121	ENST00000567873	-32542	90627	STARD13	STARD13	StAR related lipid transfer domain containing 13
chr13	33958807	33959147	341	*	Intron (ENST00000454681/ENSG00000230490, intron 3 of 5)	13	33701567	33924767	223201	2	ENSG00000133121	ENST00000567873	-34040	90627	STARD13	STARD13	StAR related lipid transfer domain containing 13
chr13	33959607	33960138	532	*	Intron (ENST00000454681/ENSG00000230490, intron 3 of 5)	13	33701567	33924767	223201	2	ENSG00000133121	ENST00000567873	-34840	90627	STARD13	STARD13	StAR related lipid transfer domain containing 13
chr13	34694742	34695148	407	*	Distal Intergenic	13	34674848	34674975	128	2	ENSG00000199196	ENST00000362326	-19767	NA	NA	SNORA25	NA
chr13	34797217	34797485	269	*	Distal Intergenic	13	34674848	34674975	128	2	ENSG00000199196	ENST00000362326	-122242	NA	NA	SNORA25	NA
chr13	35243010	35244859	1850	*	Proximal region	13	35120066	35245319	125254	2	ENSG00000271901	ENST00000606365	460	NA	NA	RP11-266E6.3	NA
chr13	36363984	36364388	405	*	Intron (ENST00000379893/ENSG00000133083, intron 12 of 12)	13	36361995	36367616	5622	2	ENSG00000133083	ENST00000477664	3228	9201	DCLK1	DCLK1	doublecortin like kinase 1
chr13	36644440	36645180	741	*	Intron (ENST00000255448/ENSG00000133083, intron 3 of 17)	13	36345478	36705443	359966	2	ENSG00000133083	ENST00000255448	60263	9201	DCLK1	DCLK1	doublecortin like kinase 1
chr13	36917565	36918404	840	*	Intron (ENST00000438666/ENSG00000133104, intron 1 of 8)	13	36909718	36919771	10054	2	ENSG00000133104	ENST00000476377	1367	23111	SPART	SPG20	spartin
chr13	39495086	39496038	953	*	Downstream (<1kb)	13	39496864	39510336	13473	2	ENSG00000235550	ENST00000445530	14298	NA	NA	ANKRD26P2	NA
chr13	40112004	40112490	487	*	Intron (ENST00000379589/ENSG00000183722, intron 2 of 3)	13	39917029	40177308	260280	2	ENSG00000183722	ENST00000379589	64818	10186	LHFPL6	LHFP	LHFPL tetraspan subfamily member 6
chr13	40531361	40531673	313	*	Distal Intergenic	13	40431272	40431364	93	2	ENSG00000212553	ENST00000391251	-99997	NA	NA	SNORD116	NA
chr13	40548395	40549036	642	*	Distal Intergenic	13	40431272	40431364	93	2	ENSG00000212553	ENST00000391251	-117031	NA	NA	SNORD116	NA
chr13	40558527	40558881	355	*	Distal Intergenic	13	40431272	40431364	93	2	ENSG00000212553	ENST00000391251	-127163	NA	NA	SNORD116	NA
chr13	41598410	41598923	514	*	Intron (ENST00000405737/ENSG00000120690, intron 1 of 1)	13	41506170	41593450	87281	2	ENSG00000120690	ENST00000239882	-4960	1997	ELF1	ELF1	E74 like ETS transcription factor 1
chr13	41599750	41600127	378	*	Intron (ENST00000405737/ENSG00000120690, intron 1 of 1)	13	41506170	41593450	87281	2	ENSG00000120690	ENST00000239882	-6300	1997	ELF1	ELF1	E74 like ETS transcription factor 1
chr13	41854051	41854380	330	*	Distal Intergenic	13	41861877	41862456	580	2	ENSG00000231404	ENST00000416129	8076	NA	NA	RAC1P3	NA
chr13	42484335	42485615	1281	*	Intron (ENST00000379310/ENSG00000102763, intron 3 of 44)	13	42479254	42479360	107	1	ENSG00000206962	ENST00000384235	5081	NA	NA	RNU6-74P	NA
chr13	42485065	42486134	1070	*	Intron (ENST00000379310/ENSG00000102763, intron 3 of 44)	13	42479254	42479360	107	1	ENSG00000206962	ENST00000384235	5811	NA	NA	RNU6-74P	NA
chr13	42488001	42488324	324	*	Intron (ENST00000379310/ENSG00000102763, intron 2 of 44)	13	42479254	42479360	107	1	ENSG00000206962	ENST00000384235	8747	NA	NA	RNU6-74P	NA
chr13	42622577	42623144	568	*	Proximal region	13	42622889	42803886	180998	1	ENSG00000102780	ENST00000337343	0	160851	DGKH	DGKH	diacylglycerol kinase eta
chr13	45257876	45258258	383	*	Intron (ENST00000426509/ENSG00000237585, intron 2 of 2)	13	45225948	45275152	49205	1	ENSG00000237585	ENST00000426509	31928	NA	NA	LINC00407	NA
chr13	46864070	46865352	1283	*	Distal Intergenic	13	46870580	46871979	1400	2	ENSG00000261097	ENST00000566370	6627	100861554	LINC00563	LINC00563	long intergenic non-protein coding RNA 563
chr13	46866341	46867194	854	*	Distal Intergenic	13	46870580	46871979	1400	2	ENSG00000261097	ENST00000566370	4785	100861554	LINC00563	LINC00563	long intergenic non-protein coding RNA 563
chr13	47159352	47159797	446	*	Intron (ENST00000311191/ENSG00000136141, intron 1 of 18)	13	47127395	47316868	189474	1	ENSG00000136141	ENST00000389797	31957	23143	LRCH1	LRCH1	leucine rich repeats and calponin homology domain containing 1
chr13	47160455	47160934	480	*	Intron (ENST00000311191/ENSG00000136141, intron 1 of 18)	13	47127395	47316868	189474	1	ENSG00000136141	ENST00000389797	33060	23143	LRCH1	LRCH1	leucine rich repeats and calponin homology domain containing 1
chr13	47227607	47228058	452	*	Intron (ENST00000311191/ENSG00000136141, intron 2 of 18)	13	47253971	47266712	12742	1	ENSG00000136141	ENST00000463929	-25913	23143	LRCH1	LRCH1	leucine rich repeats and calponin homology domain containing 1
chr13	47800286	47800603	318	*	Distal Intergenic	13	47881217	47881436	220	1	ENSG00000234590	ENST00000420444	-80614	NA	NA	GNG5P5	NA
chr13	48748757	48749359	603	*	Distal Intergenic	13	48708494	48708670	177	2	ENSG00000224510	ENST00000438155	-40087	NA	NA	POLR2KP2	NA
chr13	49885957	49886431	475	*	Intron (ENST00000355854/ENSG00000102547, intron 8 of 8)	13	49884265	49925263	40999	2	ENSG00000102547	ENST00000409130	38832	81617	CAB39L	CAB39L	calcium binding protein 39 like
chr13	51280301	51281587	1287	*	Intron (ENST00000470726/ENSG00000176124, intron 3 of 4)	13	51285144	51289619	4476	2	ENSG00000186047	ENST00000443723	8032	220107	DLEU7	DLEU7	deleted in lymphocytic leukemia 7
chr13	51663562	51664226	665	*	Intron (ENST00000563710/ENSG00000226792, intron 1 of 3)	13	51590244	51654998	64755	2	ENSG00000123201	ENST00000532104	-8564	2974	GUCY1B2	GUCY1B2	guanylate cyclase 1 soluble subunit beta 2 (pseudogene)
chr13	51831397	51832360	964	*	Intron (ENST00000322475/ENSG00000150510, intron 3 of 3)	13	51796513	51801565	5053	1	ENSG00000150510	ENST00000497449	34884	220108	FAM124A	FAM124A	family with sequence similarity 124 member A
chr13	51832467	51834372	1906	*	Intron (ENST00000322475/ENSG00000150510, intron 3 of 3)	13	51796513	51801565	5053	1	ENSG00000150510	ENST00000497449	35954	220108	FAM124A	FAM124A	family with sequence similarity 124 member A
chr13	52527914	52531173	3260	*	Intron (ENST00000242839/ENSG00000123191, intron 9 of 20)	13	52508740	52536051	27312	2	ENSG00000123191	ENST00000417240	4878	540	ATP7B	ATP7B	ATPase copper transporting beta
chr13	52696630	52697024	395	*	Intron (ENST00000465811/ENSG00000197168, intron 1 of 17)	13	52611216	52701618	90403	2	ENSG00000197168	ENST00000465811	4594	341676	NEK5	NEK5	NIMA related kinase 5
chr13	52719346	52719883	538	*	Proximal region	13	52707309	52718115	10807	2	ENSG00000136098	ENST00000547820	-1231	4752	NEK3	NEK3	NIMA related kinase 3
chr13	53445082	53445520	439	*	Distal Intergenic	13	53418109	53422775	4667	2	ENSG00000136099	ENST00000377942	-22307	5100	PCDH8	PCDH8	protocadherin 8
chr13	53479873	53480323	451	*	Distal Intergenic	13	53418109	53422775	4667	2	ENSG00000136099	ENST00000377942	-57098	5100	PCDH8	PCDH8	protocadherin 8
chr13	55629191	55629502	312	*	Distal Intergenic	13	55748589	55748683	95	1	ENSG00000264387	ENST00000583098	-119087	100846996	MIR5007	MIR5007	microRNA 5007
chr13	58219542	58219844	303	*	Intron (ENST00000484979/ENSG00000118946, intron 1 of 3)	13	58206655	58303445	96791	1	ENSG00000118946	ENST00000377918	12887	27253	PCDH17	PCDH17	protocadherin 17
chr13	59040605	59041149	545	*	Distal Intergenic	13	59101789	59101885	97	2	ENSG00000222733	ENST00000410801	60736	NA	NA	RNY4P29	NA
chr13	61219121	61219462	342	*	Distal Intergenic	13	61211022	61212231	1210	2	ENSG00000236608	ENST00000448133	-6890	NA	NA	EIF4A1P6	NA
chr13	62779005	62779389	385	*	Distal Intergenic	13	62798230	62824080	25851	1	ENSG00000230142	ENST00000455977	-18841	NA	NA	LINC01075	NA
chr13	62846137	62846404	268	*	Distal Intergenic	13	62798230	62824080	25851	1	ENSG00000230142	ENST00000455977	47907	NA	NA	LINC01075	NA
chr13	62847315	62847680	366	*	Distal Intergenic	13	62895438	62896531	1094	1	ENSG00000227611	ENST00000422527	-47758	106144607	LINC01074	LINC01074	long intergenic non-protein coding RNA 1074
chr13	63500112	63500576	465	*	Distal Intergenic	13	63305993	63306492	500	2	ENSG00000228669	ENST00000438352	-193620	NA	NA	LINC00448	NA
chr13	67891665	67892279	615	*	Distal Intergenic	13	67840977	67841838	862	2	ENSG00000214263	ENST00000433498	-49827	NA	NA	RPSAP53	NA
chr13	68552402	68552866	465	*	Distal Intergenic	13	68485219	68486080	862	1	ENSG00000226537	ENST00000437705	67183	NA	NA	OR7E33P	NA
chr13	71475888	71476247	360	*	Distal Intergenic	13	71497796	71498587	792	1	ENSG00000226554	ENST00000446207	-21549	NA	NA	SOGA2P1	NA
chr13	72021590	72022027	438	*	Intron (ENST00000305425/ENSG00000165659, intron 10 of 10)	13	71870342	71871367	1026	1	ENSG00000225801	ENST00000440529	151248	NA	NA	RABEPKP1	NA
chr13	72022558	72024223	1666	*	Intron (ENST00000305425/ENSG00000165659, intron 10 of 10)	13	71870342	71871367	1026	1	ENSG00000225801	ENST00000440529	152216	NA	NA	RABEPKP1	NA
chr13	73309151	73309414	264	*	Intron (ENST00000377814/ENSG00000136122, intron 3 of 6)	13	73302066	73319274	17209	1	ENSG00000136122	ENST00000464754	7085	79866	BORA	BORA	BORA aurora kinase A activator
chr13	73723840	73725412	1573	*	Distal Intergenic	13	73698849	73698947	99	2	ENSG00000265959	ENST00000581553	-24893	NA	NA	AL354720.1	NA
chr13	75200215	75200468	254	*	Distal Intergenic	13	75130673	75139582	8910	1	ENSG00000236678	ENST00000597518	69542	338864	LINC00347	LINC00347	long intergenic non-protein coding RNA 347
chr13	76956184	76956952	769	*	Distal Intergenic	13	76709067	76709360	294	1	ENSG00000243274	ENST00000468302	247117	NA	NA	RN7SL571P	NA
chr13	77122227	77123187	961	*	Distal Intergenic	13	77454312	77460525	6214	2	ENSG00000178695	ENST00000377474	337338	115207	KCTD12	KCTD12	potassium channel tetramerization domain containing 12
chr13	77124048	77124413	366	*	Distal Intergenic	13	77454312	77460525	6214	2	ENSG00000178695	ENST00000377474	336112	115207	KCTD12	KCTD12	potassium channel tetramerization domain containing 12
chr13	78049576	78050134	559	*	Distal Intergenic	13	78109809	78219394	109586	1	ENSG00000136155	ENST00000535157	-59675	8796	SCEL	SCEL	sciellin
chr13	78105480	78106540	1061	*	Distal Intergenic	13	78109809	78219394	109586	1	ENSG00000136155	ENST00000535157	-3269	8796	SCEL	SCEL	sciellin
chr13	79125594	79126581	988	*	Intron (ENST00000607862/ENSG00000234377, intron 2 of 2)	13	79152611	79191463	38853	1	ENSG00000234377	ENST00000560584	-26030	100874222	OBI1-AS1	RNF219-AS1	OBI1 antisense RNA 1
chr13	79127151	79127556	406	*	Intron (ENST00000607862/ENSG00000234377, intron 2 of 2)	13	79152611	79191463	38853	1	ENSG00000234377	ENST00000560584	-25055	100874222	OBI1-AS1	RNF219-AS1	OBI1 antisense RNA 1
chr13	81755332	81755828	497	*	Distal Intergenic	13	81778398	81778491	94	2	ENSG00000238980	ENST00000401112	22663	NA	NA	AL354806.1	NA
chr13	83741923	83742247	325	*	Distal Intergenic	13	83719675	83720038	364	1	ENSG00000270400	ENST00000603093	22248	NA	NA	RP11-464I4.1	NA
chr13	85586105	85586370	266	*	Distal Intergenic	13	85639222	85653055	13834	2	ENSG00000226370	ENST00000433074	66685	104355140	LINC00375	LINC00375	long intergenic non-protein coding RNA 375
chr13	87498799	87499822	1024	*	Distal Intergenic	13	87564173	87589271	25099	1	ENSG00000233528	ENST00000457672	-64351	NA	NA	LINC00430	NA
chr13	90259553	90260042	490	*	Distal Intergenic	13	90200945	90206058	5114	2	ENSG00000236176	ENST00000435401	-53495	NA	NA	LINC00353	NA
chr13	93612898	93613911	1014	*	Distal Intergenic	13	93708910	93710179	1270	1	ENSG00000232849	ENST00000443228	-94999	NA	NA	LINC00363	NA
chr13	95882634	95883122	489	*	Intron (ENST00000412704/ENSG00000125257, intron 4 of 29)	13	95862598	95862702	105	1	ENSG00000238463	ENST00000459449	20036	NA	NA	snoU13	NA
chr13	96013037	96013703	667	*	Distal Intergenic	13	95988360	95988455	96	2	ENSG00000200211	ENST00000363341	-24582	NA	NA	RNY4P27	NA
chr13	97366931	97367734	804	*	Intron (ENST00000376705/ENSG00000185352, intron 1 of 1)	13	97225913	97226753	841	1	ENSG00000233273	ENST00000415152	141018	NA	NA	AMMECR1LP1	NA
chr13	97887047	97887452	406	*	Intron (ENST00000397601/ENSG00000139793, intron 1 of 6)	13	97874609	98046374	171766	1	ENSG00000139793	ENST00000376673	12438	10150	MBNL2	MBNL2	muscleblind like splicing regulator 2
chr13	98460795	98461317	523	*	Distal Intergenic	13	98538063	98538166	104	1	ENSG00000238407	ENST00000459616	-76746	NA	NA	snoU13	NA
chr13	98721662	98721997	336	*	Distal Intergenic	13	98671833	98673665	1833	1	ENSG00000065150	ENST00000493122	49829	3843	IPO5	IPO5	importin 5
chr13	100606873	100607919	1047	*	Distal Intergenic	13	100615218	100624163	8946	2	ENSG00000139800	ENST00000267294	16244	85416	ZIC5	ZIC5	Zic family member 5
chr13	102504992	102505367	376	*	Intron (ENST00000376131/ENSG00000102466, intron 3 of 4)	13	102520722	102527644	6923	2	ENSG00000102466	ENST00000468052	22277	2259	FGF14	FGF14	fibroblast growth factor 14
chr13	103696374	103696711	338	*	3' UTR	13	103696350	103719196	22847	2	ENSG00000125255	ENST00000245312	22485	6555	SLC10A2	SLC10A2	solute carrier family 10 member 2
chr13	103966504	103966993	490	*	Distal Intergenic	13	104077550	104080035	2486	1	ENSG00000234551	ENST00000444795	-110557	NA	NA	RP11-123H22.1	NA
chr13	106699511	106699933	423	*	Distal Intergenic	13	106780720	106780837	118	1	ENSG00000222643	ENST00000410711	-80787	NA	NA	AL603632.1	NA
chr13	106701609	106702255	647	*	Distal Intergenic	13	106780720	106780837	118	1	ENSG00000222643	ENST00000410711	-78465	NA	NA	AL603632.1	NA
chr13	107197164	107197571	408	*	Intron (ENST00000400198/ENSG00000134884, intron 3 of 3)	13	107142079	107187462	45384	2	ENSG00000125266	ENST00000245323	-9702	1948	EFNB2	EFNB2	ephrin B2
chr13	107470246	107471169	924	*	Distal Intergenic	13	107516164	107516634	471	2	ENSG00000174408	ENST00000328558	45465	NA	NA	PPIAP24	NA
chr13	107479959	107480450	492	*	Distal Intergenic	13	107516164	107516634	471	2	ENSG00000174408	ENST00000328558	36184	NA	NA	PPIAP24	NA
chr13	108813267	108813670	404	*	Distal Intergenic	13	108859787	108867130	7344	2	ENSG00000174405	ENST00000356922	53460	3981	LIG4	LIG4	DNA ligase 4
chr13	109970949	109971921	973	*	Distal Intergenic	13	109962483	109964121	1639	1	ENSG00000236053	ENST00000432575	8466	NA	NA	LINC01067	NA
chr13	110281135	110281695	561	*	Distal Intergenic	13	110380629	110382354	1726	1	ENSG00000234854	ENST00000416090	-98934	101409253	LINC00676	LINC00676	long intergenic non-protein coding RNA 676
chr13	111822490	111822860	371	*	Intron (ENST00000317133/ENSG00000102606, intron 2 of 18)	13	111837285	111870212	32928	1	ENSG00000102606	ENST00000467053	-14425	8874	ARHGEF7	ARHGEF7	Rho guanine nucleotide exchange factor 7
chr13	111976604	111977771	1168	*	Intron (ENST00000497241/ENSG00000153495, intron 2 of 6)	13	111973015	111996594	23580	1	ENSG00000153495	ENST00000283547	3589	121793	TEX29	TEX29	testis expressed 29
chr13	112220018	112222032	2015	*	Distal Intergenic	13	112240548	112242288	1741	1	ENSG00000204398	ENST00000607406	-18516	NA	NA	RP11-65D24.2	NA
chr13	112262111	112262796	686	*	Intron (ENST00000375713/ENSG00000204398, intron 1 of 3)	13	112248356	112294426	46071	1	ENSG00000215881	ENST00000401043	13755	105370369	LINC02337	RP11-65D24.1	long intergenic non-protein coding RNA 2337
chr13	112263810	112265387	1578	*	Intron (ENST00000375713/ENSG00000204398, intron 1 of 3)	13	112248356	112294426	46071	1	ENSG00000215881	ENST00000401043	15454	105370369	LINC02337	RP11-65D24.1	long intergenic non-protein coding RNA 2337
chr13	113422187	113422858	672	*	Intron (ENST00000283558/ENSG00000068650, intron 1 of 28)	13	113399763	113409007	9245	2	ENSG00000232684	ENST00000446442	-13180	100874205	ATP11A-AS1	ATP11A-AS1	ATP11A antisense RNA 1
chr13	113914513	113914934	422	*	Exon (ENST00000375441/ENSG00000139842, exon 19 of 20)	13	113900270	113917873	17604	1	ENSG00000139842	ENST00000472083	14243	8451	CUL4A	CUL4A	cullin 4A
chr13	113916628	113916974	347	*	Intron (ENST00000375441/ENSG00000139842, intron 19 of 19)	13	113930931	113932049	1119	1	ENSG00000232662	ENST00000455730	-13957	NA	NA	LDHBP1	NA
chr13	114545777	114547098	1322	*	Intron (ENST00000355761/ENSG00000183087, intron 2 of 12)	13	114523524	114550056	26533	2	ENSG00000183087	ENST00000355761	2958	2621	GAS6	GAS6	growth arrest specific 6
chr13	114754406	114755114	709	*	Intron (ENST00000334062/ENSG00000185989, intron 22 of 23)	13	114748438	114843438	95001	2	ENSG00000185989	ENST00000389544	88324	22821	RASA3	RASA3	RAS p21 protein activator 3
chr14	21067606	21068063	458	*	Intron (ENST00000554529/ENSG00000258573, intron 3 of 3)	14	21058352	21058982	631	2	ENSG00000258436	ENST00000556526	-8624	493901	RNASE12	RNASE12	ribonuclease A family member 12 (inactive)
chr14	21267870	21268985	1116	*	Downstream (<1kb)	14	21269515	21270565	1051	2	ENSG00000129538	ENST00000412779	1580	6035	RNASE1	RNASE1	ribonuclease A family member 1, pancreatic
chr14	24804037	24804867	831	*	Proximal region	14	24787555	24804277	16723	2	ENSG00000129467	ENST00000310677	0	196883	ADCY4	ADCY4	adenylate cyclase 4
chr14	24906209	24906997	789	*	3' UTR	14	24904663	24907614	2952	1	ENSG00000100441	ENST00000556255	1546	23351	KHNYN	KHNYN	KH and NYN domain containing
chr14	25099450	25099785	336	*	Intron (ENST00000557736/ENSG00000258657, intron 2 of 2)	14	25100220	25103366	3147	2	ENSG00000100453	ENST00000532263	3581	3002	GZMB	GZMB	granzyme B
chr14	27645902	27646322	421	*	Distal Intergenic	14	27727923	27728372	450	2	ENSG00000258932	ENST00000556395	82050	728755	LOC728755	CTD-3006G17.2	uncharacterized LOC728755
chr14	28193230	28193575	346	*	Intron (ENST00000555797/ENSG00000258932, intron 2 of 3)	14	27728348	28142436	414089	2	ENSG00000258932	ENST00000553392	-50794	728755	LOC728755	CTD-3006G17.2	uncharacterized LOC728755
chr14	29026633	29026933	301	*	Distal Intergenic	14	29062985	29063125	141	1	ENSG00000257662	ENST00000551910	-36052	NA	NA	EIF4A1P12	NA
chr14	29334479	29336584	2106	*	Intron (ENST00000551588/ENSG00000258038, intron 3 of 5)	14	29326590	29327907	1318	2	ENSG00000258065	ENST00000546905	-6572	NA	NA	RP11-30H9.1	NA
chr14	29484087	29485901	1815	*	Intron (ENST00000551227/ENSG00000258028, intron 3 of 5)	14	29451509	29451616	108	2	ENSG00000252065	ENST00000516256	-32471	NA	NA	RNU6-864P	NA
chr14	30516779	30517813	1035	*	5' UTR	14	30524416	30525160	745	1	ENSG00000240201	ENST00000493565	-6603	NA	NA	RP11-269C4.1	NA
chr14	31211781	31212087	307	*	Intron (ENST00000554665/ENSG00000258558, intron 2 of 2)	14	31203700	31205000	1301	1	ENSG00000092108	ENST00000553280	8081	23256	SCFD1	SCFD1	sec1 family domain containing 1
chr14	32781278	32781644	367	*	Distal Intergenic	14	32798479	33300567	502089	1	ENSG00000151320	ENST00000280979	-16835	9472	AKAP6	AKAP6	A-kinase anchoring protein 6
chr14	33142649	33143701	1053	*	Intron (ENST00000280979/ENSG00000151320, intron 7 of 13)	14	33162607	33201790	39184	1	ENSG00000151320	ENST00000557396	-18906	9472	AKAP6	AKAP6	A-kinase anchoring protein 6
chr14	34238834	34240232	1399	*	Intron (ENST00000551634/ENSG00000151322, intron 6 of 10)	14	34204447	34250077	45631	1	ENSG00000151322	ENST00000552874	34387	64067	NPAS3	NPAS3	neuronal PAS domain protein 3
chr14	34540879	34541892	1014	*	Intron (ENST00000487915/ENSG00000129521, intron 4 of 5)	14	34509303	34528506	19204	1	ENSG00000258897	ENST00000555922	31576	NA	NA	EGLN3-AS1	NA
chr14	34557395	34557824	430	*	Intron (ENST00000487915/ENSG00000129521, intron 4 of 5)	14	34596235	34599250	3016	2	ENSG00000129521	ENST00000557521	41426	112399	EGLN3	EGLN3	egl-9 family hypoxia inducible factor 3
chr14	34703139	34704455	1317	*	Intron (ENST00000551935/ENSG00000129521, intron 1 of 4)	14	34565369	34697020	131652	2	ENSG00000129521	ENST00000546681	-6119	112399	EGLN3	EGLN3	egl-9 family hypoxia inducible factor 3
chr14	35154417	35155258	842	*	Distal Intergenic	14	35163376	35163850	475	1	ENSG00000241582	ENST00000479812	-8118	NA	NA	RP11-434O22.2	NA
chr14	35155774	35156513	740	*	Distal Intergenic	14	35163376	35163850	475	1	ENSG00000241582	ENST00000479812	-6863	NA	NA	RP11-434O22.2	NA
chr14	37479705	37480373	669	*	Intron (ENST00000555449/ENSG00000183032, intron 1 of 10)	14	37421514	37421596	83	2	ENSG00000266327	ENST00000582187	-58109	100616280	MIR4503	MIR4503	microRNA 4503
chr14	39053921	39054526	606	*	Distal Intergenic	14	39074459	39075302	844	1	ENSG00000271468	ENST00000603845	-19933	NA	NA	RP11-14N4.1	NA
chr14	43397522	43398658	1137	*	Distal Intergenic	14	43458404	43458686	283	1	ENSG00000259047	ENST00000554223	-59746	NA	NA	RP11-16O13.1	NA
chr14	43649299	43649925	627	*	Distal Intergenic	14	43744027	43744900	874	1	ENSG00000258406	ENST00000554689	-94102	NA	NA	RP11-88E18.1	NA
chr14	43651420	43651777	358	*	Distal Intergenic	14	43744027	43744900	874	1	ENSG00000258406	ENST00000554689	-92250	NA	NA	RP11-88E18.1	NA
chr14	44813657	44814058	402	*	Intron (ENST00000553827/ENSG00000258969, intron 1 of 2)	14	44464984	44853748	388765	2	ENSG00000258969	ENST00000553827	39690	NA	NA	RP11-305B6.3	NA
chr14	45975721	45976632	912	*	Distal Intergenic	14	45971945	45972343	399	2	ENSG00000258746	ENST00000553933	-3378	NA	NA	RP11-454K7.2	NA
chr14	46575981	46576737	757	*	Intron (ENST00000555246/ENSG00000258700, intron 1 of 5)	14	46533362	46971026	437665	1	ENSG00000258700	ENST00000556886	42619	100506412	LINC00871	LINC00871	long intergenic non-protein coding RNA 871
chr14	49185632	49187647	2016	*	Distal Intergenic	14	49288563	49288796	234	1	ENSG00000258381	ENST00000555346	-100916	NA	NA	RP11-737F10.1	NA
chr14	49188786	49189071	286	*	Distal Intergenic	14	49288563	49288796	234	1	ENSG00000258381	ENST00000555346	-99492	NA	NA	RP11-737F10.1	NA
chr14	52559114	52559588	475	*	Distal Intergenic	14	52471521	52535712	64192	2	ENSG00000087303	ENST00000541773	-23402	22795	NID2	NID2	nidogen 2
chr14	53428692	53429044	353	*	Distal Intergenic	14	53360077	53419153	59077	2	ENSG00000073712	ENST00000554712	-9539	10979	FERMT2	FERMT2	fermitin family member 2
chr14	53430538	53431283	746	*	Distal Intergenic	14	53360077	53419153	59077	2	ENSG00000073712	ENST00000554712	-11385	10979	FERMT2	FERMT2	fermitin family member 2
chr14	54994503	54994849	347	*	Intron (ENST00000554791/ENSG00000100532, intron 2 of 3)	14	55002791	55005332	2542	1	ENSG00000100532	ENST00000557429	-7942	10668	CGRRF1	CGRRF1	cell growth regulator with ring finger domain 1
chr14	60016168	60016870	703	*	Intron (ENST00000537690/ENSG00000151838, intron 8 of 19)	14	60007401	60031172	23772	2	ENSG00000151838	ENST00000556936	14302	729665	CCDC175	CCDC175	coiled-coil domain containing 175
chr14	60223969	60224416	448	*	Intron (ENST00000267484/ENSG00000139970, intron 1 of 8)	14	60062723	60194431	131709	2	ENSG00000139970	ENST00000432103	-29538	6252	RTN1	RTN1	reticulon 1
chr14	60311938	60313204	1267	*	Intron (ENST00000267484/ENSG00000139970, intron 1 of 8)	14	60062695	60337684	274990	2	ENSG00000139970	ENST00000267484	24480	6252	RTN1	RTN1	reticulon 1
chr14	61671116	61671581	466	*	Intron (ENST00000555185/ENSG00000027075, intron 1 of 3)	14	61654287	61919983	265697	1	ENSG00000027075	ENST00000556778	16829	5583	PRKCH	PRKCH	protein kinase C eta
chr14	61673402	61673878	477	*	Intron (ENST00000555185/ENSG00000027075, intron 1 of 3)	14	61654287	61919983	265697	1	ENSG00000027075	ENST00000556778	19115	5583	PRKCH	PRKCH	protein kinase C eta
chr14	61784742	61785956	1215	*	Intron (ENST00000555185/ENSG00000027075, intron 1 of 3)	14	61788435	62017694	229260	1	ENSG00000027075	ENST00000332981	-2479	5583	PRKCH	PRKCH	protein kinase C eta
chr14	61985239	61986108	870	*	Intron (ENST00000555185/ENSG00000027075, intron 2 of 3)	14	61991808	61995923	4116	1	ENSG00000027075	ENST00000555110	-5700	5583	PRKCH	PRKCH	protein kinase C eta
chr14	62121769	62122128	360	*	Intron (ENST00000556347/ENSG00000258989, intron 3 of 3)	14	62114138	62120719	6582	1	ENSG00000232774	ENST00000556717	7631	400221	FLJ22447	RP11-47I22.3	uncharacterized LOC400221
chr14	62880420	62881141	722	*	Distal Intergenic	14	62981590	62981841	252	2	ENSG00000258638	ENST00000554127	100700	NA	NA	RP11-395B20.2	NA
chr14	64864927	64865745	819	*	Intron (ENST00000545908/ENSG00000100714, intron 1 of 26)	14	64855445	64882428	26984	1	ENSG00000100714	ENST00000557539	9482	4522	MTHFD1	MTHFD1	methylenetetrahydrofolate dehydrogenase, cyclohydrolase and formyltetrahydrofolate synthetase 1
chr14	64865987	64867529	1543	*	5' UTR	14	64855445	64882428	26984	1	ENSG00000100714	ENST00000557539	10542	4522	MTHFD1	MTHFD1	methylenetetrahydrofolate dehydrogenase, cyclohydrolase and formyltetrahydrofolate synthetase 1
chr14	65717144	65718926	1783	*	Intron (ENST00000555736/ENSG00000258760, intron 1 of 3)	14	65701233	65701819	587	2	ENSG00000258878	ENST00000555838	-15325	NA	NA	CTD-2509G16.3	NA
chr14	66243721	66244088	368	*	Distal Intergenic	14	66346310	66347788	1479	2	ENSG00000258629	ENST00000555712	103700	NA	NA	CTD-2014B16.1	NA
chr14	66404294	66405012	719	*	Distal Intergenic	14	66367650	66368169	520	2	ENSG00000258960	ENST00000557194	-36125	NA	NA	CTD-2014B16.2	NA
chr14	66734729	66735142	414	*	Intron (ENST00000556361/ENSG00000258561, intron 1 of 3)	14	66644245	66644353	109	2	ENSG00000200860	ENST00000363990	-90376	NA	NA	Y_RNA	NA
chr14	68195739	68196553	815	*	Exon (ENST00000551171/ENSG00000139988, exon 8 of 9)	14	68193881	68196463	2583	1	ENSG00000139988	ENST00000552873	1858	145226	RDH12	RDH12	retinol dehydrogenase 12
chr14	68197279	68197552	274	*	Intron (ENST00000551171/ENSG00000139988, intron 8 of 8)	14	68193881	68196463	2583	1	ENSG00000139988	ENST00000552873	3398	145226	RDH12	RDH12	retinol dehydrogenase 12
chr14	69475717	69476872	1156	*	Distal Intergenic	14	69489867	69490025	159	2	ENSG00000242293	ENST00000465274	13153	NA	NA	RP11-226F19.1	NA
chr14	69477149	69477520	372	*	Distal Intergenic	14	69489867	69490025	159	2	ENSG00000242293	ENST00000465274	12505	NA	NA	RP11-226F19.1	NA
chr14	70803917	70805154	1238	*	Intron (ENST00000389912/ENSG00000133983, intron 2 of 3)	14	70792785	70794947	2163	2	ENSG00000133983	ENST00000554366	-8970	51241	COX16	COX16	cytochrome c oxidase assembly factor COX16
chr14	70806169	70807226	1058	*	Intron (ENST00000389912/ENSG00000133983, intron 2 of 3)	14	70792785	70794947	2163	2	ENSG00000133983	ENST00000554366	-11222	51241	COX16	COX16	cytochrome c oxidase assembly factor COX16
chr14	70854115	70854668	554	*	Intron (ENST00000555276/ENSG00000258644, intron 1 of 3)	14	70827609	70827805	197	1	ENSG00000222640	ENST00000410708	26506	NA	NA	RNU2-51P	NA
chr14	70855533	70855830	298	*	Intron (ENST00000555276/ENSG00000258644, intron 1 of 3)	14	70793069	70883701	90633	2	ENSG00000258644	ENST00000555276	27871	100529257	SYNJ2BP-COX16	SYNJ2BP-COX16	SYNJ2BP-COX16 readthrough
chr14	73948692	73949577	886	*	Proximal region	14	73945194	73947627	2434	2	ENSG00000187105	ENST00000566478	-1065	399671	HEATR4	HEATR4	HEAT repeat containing 4
chr14	74442100	74442389	290	*	Intron (ENST00000557325/ENSG00000187097, intron 10 of 15)	14	74427787	74439637	11851	2	ENSG00000187097	ENST00000555829	-2463	957	ENTPD5	ENTPD5	ectonucleoside triphosphate diphosphohydrolase 5 (inactive)
chr14	74443086	74443646	561	*	Exon (ENST00000557325/ENSG00000187097, exon 9 of 16)	14	74427787	74439637	11851	2	ENSG00000187097	ENST00000555829	-3449	957	ENTPD5	ENTPD5	ectonucleoside triphosphate diphosphohydrolase 5 (inactive)
chr14	74754051	74755073	1023	*	Proximal region	14	74753229	74755344	2116	2	ENSG00000119688	ENST00000465085	271	5826	ABCD4	ABCD4	ATP binding cassette subfamily D member 4
chr14	74989474	74990148	675	*	Exon (ENST00000261978/ENSG00000119681, exon 16 of 36)	14	74973409	74976510	3102	2	ENSG00000119681	ENST00000556206	-12964	4053	LTBP2	LTBP2	latent transforming growth factor beta binding protein 2
chr14	75112300	75112859	560	*	Distal Intergenic	14	75124752	75125293	542	1	ENSG00000258439	ENST00000555623	-11893	NA	NA	RP11-173A8.2	NA
chr14	75113134	75113840	707	*	Distal Intergenic	14	75124752	75125293	542	1	ENSG00000258439	ENST00000555623	-10912	NA	NA	RP11-173A8.2	NA
chr14	75960686	75961272	587	*	Distal Intergenic	14	75988768	76013358	24591	1	ENSG00000156127	ENST00000286639	-27496	10538	BATF	BATF	basic leucine zipper ATF-like transcription factor
chr14	75962794	75966006	3213	*	Distal Intergenic	14	75988768	76013358	24591	1	ENSG00000156127	ENST00000286639	-22762	10538	BATF	BATF	basic leucine zipper ATF-like transcription factor
chr14	75966545	75967006	462	*	Distal Intergenic	14	75988768	76013358	24591	1	ENSG00000156127	ENST00000286639	-21762	10538	BATF	BATF	basic leucine zipper ATF-like transcription factor
chr14	76297007	76297588	582	*	Intron (ENST00000557636/ENSG00000119685, intron 29 of 31)	14	76280845	76303554	22710	2	ENSG00000259103	ENST00000556207	5966	NA	NA	RP11-270M14.4	NA
chr14	76297745	76298198	454	*	Intron (ENST00000557636/ENSG00000119685, intron 29 of 31)	14	76280845	76303554	22710	2	ENSG00000259103	ENST00000556207	5356	NA	NA	RP11-270M14.4	NA
chr14	77224852	77225310	459	*	Intron (ENST00000556271/ENSG00000258569, intron 1 of 2)	14	77177001	77227731	50731	2	ENSG00000258569	ENST00000556271	2421	NA	NA	RP11-99E15.2	NA
chr14	77279707	77280123	417	*	Proximal region	14	77253588	77279283	25696	2	ENSG00000013523	ENST00000251089	-424	23357	ANGEL1	ANGEL1	angel homolog 1
chr14	77478038	77479727	1690	*	Distal Intergenic	14	77490888	77495034	4147	2	ENSG00000119669	ENST00000238647	15307	64207	IRF2BPL	IRF2BPL	interferon regulatory factor 2 binding protein like
chr14	77479641	77480083	443	*	Distal Intergenic	14	77490888	77495034	4147	2	ENSG00000119669	ENST00000238647	14951	64207	IRF2BPL	IRF2BPL	interferon regulatory factor 2 binding protein like
chr14	78207125	78208673	1549	*	Intron (ENST00000557431/ENSG00000119705, intron 3 of 3)	14	78197199	78203350	6152	2	ENSG00000100603	ENST00000553565	-3775	22938	SNW1	SNW1	SNW domain containing 1
chr14	79868198	79868710	513	*	Intron (ENST00000554738/ENSG00000021645, intron 13 of 19)	14	79780394	80328302	547909	1	ENSG00000021645	ENST00000556003	87804	9369	NRXN3	NRXN3	neurexin 3
chr14	80807153	80807883	731	*	Intron (ENST00000553979/ENSG00000258766, intron 2 of 8)	14	80677798	80782219	104422	2	ENSG00000211448	ENST00000553594	-24934	1734	DIO2	DIO2	iodothyronine deiodinase 2
chr14	82772558	82773013	456	*	Distal Intergenic	14	82928432	82928532	101	1	ENSG00000238978	ENST00000459196	-155419	NA	NA	snoU13	NA
chr14	83197032	83197442	411	*	Distal Intergenic	14	83159048	83159399	352	2	ENSG00000259032	ENST00000554405	-37633	NA	NA	ENSAP2	NA
chr14	83447994	83448334	341	*	Distal Intergenic	14	83483450	83484488	1039	2	ENSG00000258600	ENST00000557770	36154	NA	NA	RP11-452D21.2	NA
chr14	83798742	83799668	927	*	Distal Intergenic	14	83514923	83514984	62	1	ENSG00000252369	ENST00000516560	283819	NA	NA	RNU7-51P	NA
chr14	84740132	84740591	460	*	Distal Intergenic	14	84642763	84643432	670	1	ENSG00000259012	ENST00000555160	97369	NA	NA	CTD-2320B12.2	NA
chr14	85294194	85294570	377	*	Distal Intergenic	14	85206286	85206396	111	1	ENSG00000251895	ENST00000516086	87908	NA	NA	RNU6-976P	NA
chr14	86856623	86857337	715	*	Intron (ENST00000553679/ENSG00000258994, intron 2 of 2)	14	86798720	86867629	68910	1	ENSG00000258994	ENST00000553679	57903	NA	NA	RP11-26L16.1	NA
chr14	87834573	87834942	370	*	Exon (ENST00000557070/ENSG00000258859, exon 6 of 7)	14	87790097	87798734	8638	1	ENSG00000258958	ENST00000555990	44476	NA	NA	RP11-594C13.2	NA
chr14	87836034	87836710	677	*	Exon (ENST00000557070/ENSG00000258859, exon 5 of 7)	14	87790097	87798734	8638	1	ENSG00000258958	ENST00000555990	45937	NA	NA	RP11-594C13.2	NA
chr14	88809780	88810199	420	*	Distal Intergenic	14	88649113	88793251	144139	2	ENSG00000100433	ENST00000340700	-16529	54207	KCNK10	KCNK10	potassium two pore domain channel subfamily K member 10
chr14	88813114	88814211	1098	*	Distal Intergenic	14	88649113	88793251	144139	2	ENSG00000100433	ENST00000340700	-19863	54207	KCNK10	KCNK10	potassium two pore domain channel subfamily K member 10
chr14	89040646	89040967	322	*	Proximal region	14	89041133	89068353	27221	1	ENSG00000100722	ENST00000556110	-166	79882	ZC3H14	ZC3H14	zinc finger CCCH-type containing 14
chr14	89041242	89042170	929	*	Proximal region	14	89041157	89053079	11923	1	ENSG00000100722	ENST00000557047	85	79882	ZC3H14	ZC3H14	zinc finger CCCH-type containing 14
chr14	89424512	89424906	395	*	Distal Intergenic	14	89307872	89344331	36460	1	ENSG00000165533	ENST00000358622	116640	123016	TTC8	TTC8	tetratricopeptide repeat domain 8
chr14	90541688	90542241	554	*	Intron (ENST00000282146/ENSG00000152315, intron 1 of 1)	14	90528109	90652201	124093	1	ENSG00000152315	ENST00000282146	13579	56659	KCNK13	KCNK13	potassium two pore domain channel subfamily K member 13
chr14	90542993	90543851	859	*	Intron (ENST00000282146/ENSG00000152315, intron 1 of 1)	14	90528109	90652201	124093	1	ENSG00000152315	ENST00000282146	14884	56659	KCNK13	KCNK13	potassium two pore domain channel subfamily K member 13
chr14	90544390	90544715	326	*	Intron (ENST00000282146/ENSG00000152315, intron 1 of 1)	14	90528109	90652201	124093	1	ENSG00000152315	ENST00000282146	16281	56659	KCNK13	KCNK13	potassium two pore domain channel subfamily K member 13
chr14	91027562	91028726	1165	*	Intron (ENST00000555005/ENSG00000165914, intron 14 of 14)	14	91031485	91031569	85	1	ENSG00000252748	ENST00000516939	-2759	NA	NA	AL096869.1	NA
chr14	91144022	91144447	426	*	Proximal region	14	91119185	91144189	25005	2	ENSG00000165914	ENST00000554462	0	145567	TTC7B	TTC7B	tetratricopeptide repeat domain 7B
chr14	91603791	91605149	1359	*	Intron (ENST00000521334/ENSG00000133943, intron 1 of 4)	14	91614122	91691696	77575	1	ENSG00000133943	ENST00000412671	-8973	80017	DGLUCY	C14orf159	D-glutamate cyclase
chr14	91605708	91606004	297	*	Intron (ENST00000521334/ENSG00000133943, intron 1 of 4)	14	91614122	91691696	77575	1	ENSG00000133943	ENST00000412671	-8118	80017	DGLUCY	C14orf159	D-glutamate cyclase
chr14	92623531	92623976	446	*	Intron (ENST00000298875/ENSG00000165934, intron 12 of 15)	14	92621523	92627590	6068	1	ENSG00000165934	ENST00000555244	2008	53981	CPSF2	CPSF2	cleavage and polyadenylation specific factor 2
chr14	93710724	93712196	1473	*	Proximal region	14	93710356	93710669	314	1	ENSG00000241499	ENST00000492041	368	NA	NA	RP11-85G20.2	NA
chr14	94282759	94283420	662	*	Distal Intergenic	14	94184644	94254827	70184	2	ENSG00000175785	ENST00000393140	-27932	145270	PRIMA1	PRIMA1	proline rich membrane anchor 1
chr14	94285871	94286225	355	*	Distal Intergenic	14	94184644	94254827	70184	2	ENSG00000175785	ENST00000393140	-31044	145270	PRIMA1	PRIMA1	proline rich membrane anchor 1
chr14	95740938	95741422	485	*	Intron (ENST00000298912/ENSG00000165959, intron 1 of 12)	14	95679562	95762580	83019	2	ENSG00000165959	ENST00000555336	21158	79789	CLMN	CLMN	calmin
chr14	95741969	95743105	1137	*	Intron (ENST00000298912/ENSG00000165959, intron 1 of 12)	14	95679562	95762580	83019	2	ENSG00000165959	ENST00000555336	19475	79789	CLMN	CLMN	calmin
chr14	95743891	95744357	467	*	Intron (ENST00000298912/ENSG00000165959, intron 1 of 12)	14	95679562	95762580	83019	2	ENSG00000165959	ENST00000555336	18223	79789	CLMN	CLMN	calmin
chr14	96021112	96021544	433	*	Distal Intergenic	14	96039899	96048293	8395	1	ENSG00000258390	ENST00000556346	-18355	100506999	LINC02318	RP11-1070N10.4	long intergenic non-protein coding RNA 2318
chr14	97154175	97155172	998	*	Distal Intergenic	14	97104524	97104851	328	2	ENSG00000223299	ENST00000411367	-49324	NA	NA	RN7SKP108	NA
chr14	97552989	97553506	518	*	Distal Intergenic	14	97582692	97587838	5147	1	ENSG00000258393	ENST00000557745	-29186	NA	NA	RP11-907D1.2	NA
chr14	97767657	97768018	362	*	Distal Intergenic	14	97621194	97625073	3880	1	ENSG00000259110	ENST00000554445	146463	105370648	LINC02304	RP11-359N5.1	long intergenic non-protein coding RNA 2304
chr14	97818913	97819173	261	*	Distal Intergenic	14	97925153	98047938	122786	1	ENSG00000246084	ENST00000554862	-105980	101929241	LINC02325	CTD-2506J14.1	long intergenic non-protein coding RNA 2325
chr14	97831465	97832326	862	*	Distal Intergenic	14	97925153	98047938	122786	1	ENSG00000246084	ENST00000554862	-92827	101929241	LINC02325	CTD-2506J14.1	long intergenic non-protein coding RNA 2325
chr14	98445140	98447068	1929	*	Proximal region	14	98391947	98444461	52515	2	ENSG00000246223	ENST00000499006	-679	388011	LINC01550	C14orf64	long intergenic non-protein coding RNA 1550
chr14	98942051	98942517	467	*	Distal Intergenic	14	98963469	98981135	17667	1	ENSG00000258795	ENST00000554515	-20952	NA	NA	RP11-1082A3.1	NA
chr14	99664764	99666129	1366	*	Intron (ENST00000357195/ENSG00000127152, intron 3 of 3)	14	99624753	99626006	1254	1	ENSG00000229402	ENST00000423922	40011	NA	NA	AL162151.4	NA
chr14	99667724	99668606	883	*	Intron (ENST00000357195/ENSG00000127152, intron 3 of 3)	14	99624753	99626006	1254	1	ENSG00000229402	ENST00000423922	42971	NA	NA	AL162151.4	NA
chr14	99880469	99880814	346	*	Proximal region	14	99865069	99879587	14519	2	ENSG00000183576	ENST00000489770	-882	84193	SETD3	SETD3	SET domain containing 3, actin histidine methyltransferase
chr14	99971881	99972537	657	*	Intron (ENST00000389879/ENSG00000090061, intron 9 of 10)	14	99978838	99979913	1076	1	ENSG00000258749	ENST00000557733	-6301	NA	NA	RP11-688G15.3	NA
chr14	100017733	100018307	575	*	Intron (ENST00000380243/ENSG00000205476, intron 1 of 5)	14	99981298	100002425	21128	2	ENSG00000205476	ENST00000557576	-15308	317762	CCDC85C	CCDC85C	coiled-coil domain containing 85C
chr14	101296548	101296844	297	*	Proximal region	14	101296942	101327358	30417	1	ENSG00000214548	ENST00000398474	-98	55384	MEG3	MEG3	maternally expressed 3
chr14	102307730	102308408	679	*	Intron (ENST00000422945/ENSG00000078304, intron 3 of 15)	14	102299772	102305868	6097	2	ENSG00000256705	ENST00000556205	-1862	NA	NA	CTD-2017C7.1	NA
chr14	102309144	102309707	564	*	Intron (ENST00000422945/ENSG00000078304, intron 3 of 15)	14	102309731	102310459	729	2	ENSG00000259161	ENST00000553295	752	NA	NA	CTD-2017C7.3	NA
chr14	103126662	103126963	302	*	Intron (ENST00000262241/ENSG00000089902, intron 2 of 11)	14	103128577	103129045	469	2	ENSG00000230988	ENST00000475260	2082	NA	NA	RP11-661D19.1	NA
chr14	103127307	103128581	1275	*	Proximal region	14	103128577	103129045	469	2	ENSG00000230988	ENST00000475260	464	NA	NA	RP11-661D19.1	NA
chr14	103148369	103148846	478	*	Intron (ENST00000262241/ENSG00000089902, intron 3 of 11)	14	103161725	103161832	108	1	ENSG00000202459	ENST00000365589	-12879	NA	NA	Y_RNA	NA
chr14	103149616	103150530	915	*	Intron (ENST00000262241/ENSG00000089902, intron 3 of 11)	14	103161725	103161832	108	1	ENSG00000202459	ENST00000365589	-11195	NA	NA	Y_RNA	NA
chr14	103340588	103341650	1063	*	Proximal region	14	103342012	103343014	1003	1	ENSG00000131323	ENST00000558880	-362	7187	TRAF3	TRAF3	TNF receptor associated factor 3
chr14	103342715	103344343	1629	*	Exon (ENST00000560371/ENSG00000131323, exon 5 of 11)	14	103342024	103371800	29777	1	ENSG00000131323	ENST00000559734	691	7187	TRAF3	TRAF3	TNF receptor associated factor 3
chr14	103344464	103346552	2089	*	Proximal region	14	103345958	103346075	118	1	ENSG00000211990	ENST00000390701	0	NA	NA	AL117209.1	NA
chr14	103391473	103392274	802	*	Intron (ENST00000299155/ENSG00000166126, intron 3 of 11)	14	103389259	103397178	7920	1	ENSG00000166126	ENST00000541086	2214	81693	AMN	AMN	amnion associated transmembrane protein
chr14	103392847	103393649	803	*	Proximal region	14	103394982	103399933	4952	1	ENSG00000166126	ENST00000558590	-1333	81693	AMN	AMN	amnion associated transmembrane protein
chr14	103799176	103799606	431	*	Proximal region	14	103799881	103802181	2301	1	ENSG00000100664	ENST00000560877	-275	1983	EIF5	EIF5	eukaryotic translation initiation factor 5
chr14	103843004	103843782	779	*	Distal Intergenic	14	103840370	103841253	884	2	ENSG00000243904	ENST00000485258	-1751	NA	NA	RP11-600F24.1	NA
chr14	103844015	103844404	390	*	Distal Intergenic	14	103840370	103841253	884	2	ENSG00000243904	ENST00000485258	-2762	NA	NA	RP11-600F24.1	NA
chr14	104092685	104094579	1895	*	Proximal region	14	104095514	104167888	72375	1	ENSG00000126214	ENST00000348520	-935	3831	KLC1	KLC1	kinesin light chain 1
chr14	104784343	104785844	1502	*	Distal Intergenic	14	104842867	104845288	2422	2	ENSG00000258598	ENST00000557687	59444	NA	NA	RP11-260M19.1	NA
chr14	104960556	104961596	1041	*	Intron (ENST00000415614/ENSG00000258986, intron 3 of 3)	14	104917316	104917770	455	1	ENSG00000213159	ENST00000451006	43240	NA	NA	CEND1P1	NA
chr14	105055603	105058259	2657	*	Proximal region	14	105055358	105056184	827	2	ENSG00000259037	ENST00000556073	0	NA	NA	RP11-614O9.1	NA
chr14	105058548	105059193	646	*	Intron (ENST00000415614/ENSG00000258986, intron 3 of 3)	14	105057201	105059898	2698	2	ENSG00000258986	ENST00000556320	705	388021	TMEM179	TMEM179	transmembrane protein 179
chr14	106400027	106400360	334	*	Distal Intergenic	14	106405611	106406108	498	2	ENSG00000211933	ENST00000390593	5748	NA	NA	IGHV6-1	NA
chr14	106438374	106439063	690	*	Proximal region	14	106435819	106438358	2540	2	ENSG00000233988	ENST00000452053	-16	NA	NA	ADAM6	NA
chr14	106742851	106744333	1483	*	Proximal region	14	106744269	106744926	658	1	ENSG00000229084	ENST00000458560	0	NA	NA	LINC00226	NA
chr14	106856318	106857200	883	*	Distal Intergenic	14	106852588	106853026	439	2	ENSG00000253359	ENST00000518544	-3292	NA	NA	IGHV3-37	NA
chr14	106937336	106938435	1100	*	Proximal region	14	106938445	106977000	38556	1	ENSG00000187156	ENST00000433371	-10	NA	NA	LINC00221	NA
chr14	106938185	106938918	734	*	Proximal region	14	106938445	106977000	38556	1	ENSG00000187156	ENST00000433371	0	NA	NA	LINC00221	NA
chr15	20253474	20253920	447	*	Proximal region	15	20251549	20253247	1699	2	ENSG00000259769	ENST00000560680	-227	NA	NA	RP11-1360M22.2	NA
chr15	23891286	23892354	1069	*	Proximal region	15	23888691	23891175	2485	2	ENSG00000254585	ENST00000532292	-111	54551	MAGEL2	MAGEL2	MAGE family member L2
chr15	24133975	24134593	619	*	Distal Intergenic	15	24157556	24186863	29308	1	ENSG00000261622	ENST00000562975	-22963	NA	NA	RP11-484P15.1	NA
chr15	24134870	24135363	494	*	Distal Intergenic	15	24157556	24186863	29308	1	ENSG00000261622	ENST00000562975	-22193	NA	NA	RP11-484P15.1	NA
chr15	24157333	24157928	596	*	Proximal region	15	24157556	24186863	29308	1	ENSG00000261622	ENST00000562975	0	NA	NA	RP11-484P15.1	NA
chr15	24512363	24512977	615	*	Intron (ENST00000561964/ENSG00000261621, intron 2 of 2)	15	24506426	24521976	15551	1	ENSG00000261621	ENST00000566676	5937	NA	NA	RP11-580I1.2	NA
chr15	24514690	24516264	1575	*	Intron (ENST00000561964/ENSG00000261621, intron 2 of 2)	15	24506426	24521976	15551	1	ENSG00000261621	ENST00000566676	8264	NA	NA	RP11-580I1.2	NA
chr15	24886513	24887954	1442	*	Intron (ENST00000564898/ENSG00000259905, intron 3 of 3)	15	24920541	24928593	8053	1	ENSG00000185823	ENST00000329468	-32587	23742	NPAP1	NPAP1	nuclear pore associated protein 1
chr15	26206176	26206635	460	*	Intron (ENST00000383019/ENSG00000206187, intron 1 of 4)	15	26173293	26173722	430	2	ENSG00000258965	ENST00000557200	-32454	NA	NA	RP11-446P9.1	NA
chr15	26653268	26653645	378	*	Intron (ENST00000451579/ENSG00000235160, intron 1 of 2)	15	26640219	26691921	51703	1	ENSG00000235160	ENST00000451579	13049	107984780	LINC02248	AC009878.2	long intergenic non-protein coding RNA 2248
chr15	26935106	26936265	1160	*	Intron (ENST00000311550/ENSG00000166206, intron 3 of 8)	15	26792780	26961912	169133	2	ENSG00000166206	ENST00000545868	25647	2562	GABRB3	GABRB3	gamma-aminobutyric acid type A receptor beta3 subunit
chr15	27539304	27539687	384	*	Intron (ENST00000333743/ENSG00000182256, intron 3 of 9)	15	27525465	27525583	119	2	ENSG00000200326	ENST00000363456	-13721	NA	NA	RNA5SP391	NA
chr15	28071362	28071657	296	*	Intron (ENST00000353809/ENSG00000104044, intron 22 of 22)	15	28020767	28021944	1178	1	ENSG00000232394	ENST00000419100	50595	NA	NA	AC090696.2	NA
chr15	28193533	28193901	369	*	Intron (ENST00000353809/ENSG00000104044, intron 17 of 22)	15	28140850	28141728	879	1	ENSG00000228992	ENST00000454085	52683	NA	NA	RPL5P32	NA
chr15	28374566	28375065	500	*	Intron (ENST00000261609/ENSG00000128731, intron 83 of 92)	15	28360427	28363567	3141	2	ENSG00000128731	ENST00000568206	-10999	8924	HERC2	HERC2	HECT and RLD domain containing E3 ubiquitin protein ligase 2
chr15	29379379	29380925	1547	*	Intron (ENST00000561069/ENSG00000034053, intron 6 of 14)	15	29362861	29394962	32102	1	ENSG00000034053	ENST00000382938	16518	321	APBA2	APBA2	amyloid beta precursor protein binding family A member 2
chr15	29516806	29517566	761	*	Intron (ENST00000261275/ENSG00000104059, intron 3 of 10)	15	29526072	29526183	112	1	ENSG00000252868	ENST00000517059	-8506	NA	NA	snoZ278	NA
chr15	29517822	29518296	475	*	Intron (ENST00000261275/ENSG00000104059, intron 3 of 10)	15	29526072	29526183	112	1	ENSG00000252868	ENST00000517059	-7776	NA	NA	snoZ278	NA
chr15	29520179	29520537	359	*	Intron (ENST00000261275/ENSG00000104059, intron 3 of 10)	15	29526072	29526183	112	1	ENSG00000252868	ENST00000517059	-5535	NA	NA	snoZ278	NA
chr15	29782305	29783637	1333	*	Intron (ENST00000261275/ENSG00000104059, intron 1 of 10)	15	29488634	29745003	256370	2	ENSG00000104059	ENST00000560082	-37302	23359	FAM189A1	FAM189A1	family with sequence similarity 189 member A1
chr15	31161361	31161822	462	*	Distal Intergenic	15	31174470	31175434	965	2	ENSG00000260382	ENST00000561684	13612	NA	NA	RP11-540B6.2	NA
chr15	31648111	31650488	2378	*	Intron (ENST00000307145/ENSG00000169926, intron 1 of 1)	15	31658357	31664385	6029	1	ENSG00000169926	ENST00000558844	-7869	51621	KLF13	KLF13	Kruppel like factor 13
chr15	31807746	31808493	748	*	Intron (ENST00000307050/ENSG00000169918, intron 6 of 10)	15	31745404	31746342	939	2	ENSG00000259696	ENST00000559109	-61404	NA	NA	RP11-126F18.2	NA
chr15	31810359	31810745	387	*	Intron (ENST00000307050/ENSG00000169918, intron 6 of 10)	15	31745404	31746342	939	2	ENSG00000259696	ENST00000559109	-64017	NA	NA	RP11-126F18.2	NA
chr15	32927181	32927495	315	*	Intron (ENST00000565905/ENSG00000198826, intron 10 of 11)	15	32925026	32928497	3472	1	ENSG00000198826	ENST00000564918	2155	9824	ARHGAP11A	ARHGAP11A	Rho GTPase activating protein 11A
chr15	32959829	32960303	475	*	Intron (ENST00000300175/ENSG00000166922, intron 2 of 5)	15	32948285	32961293	13009	2	ENSG00000241818	ENST00000486285	990	105370757	LOC105370757	RP11-1000B6.2	uncharacterized LOC105370757
chr15	34297341	34297639	299	*	Intron (ENST00000560035/ENSG00000184984, intron 1 of 1)	15	34310428	34357291	46864	1	ENSG00000184984	ENST00000557872	-12789	1133	CHRM5	CHRM5	cholinergic receptor muscarinic 5
chr15	34434893	34435691	799	*	3' UTR	15	34434292	34438056	3765	2	ENSG00000134152	ENST00000558681	2365	79768	KATNBL1	KATNBL1	katanin regulatory subunit B1 like 1
chr15	35396236	35396527	292	*	Intron (ENST00000559246/ENSG00000259336, intron 1 of 1)	15	35384682	35385413	732	1	ENSG00000259397	ENST00000558778	11554	NA	NA	RP11-323I15.2	NA
chr15	35507509	35507899	391	*	Intron (ENST00000560832/ENSG00000259516, intron 1 of 1)	15	35529527	35530263	737	1	ENSG00000259516	ENST00000559548	-21628	723972	ANP32AP1	ANP32AP1	acidic nuclear phosphoprotein 32 family member A pseudogene 1
chr15	35508736	35509941	1206	*	Exon (ENST00000560386/ENSG00000134146, exon 4 of 4)	15	35529527	35530263	737	1	ENSG00000259516	ENST00000559548	-19586	723972	ANP32AP1	ANP32AP1	acidic nuclear phosphoprotein 32 family member A pseudogene 1
chr15	35776114	35776462	349	*	Intron (ENST00000256538/ENSG00000134146, intron 3 of 8)	15	35664308	35746961	82654	2	ENSG00000134146	ENST00000558266	-29153	89978	DPH6	DPH6	diphthamine biosynthesis 6
chr15	37315603	37316437	835	*	Intron (ENST00000338564/ENSG00000134138, intron 9 of 12)	15	37343029	37343131	103	2	ENSG00000206676	ENST00000383949	26694	NA	NA	Y_RNA	NA
chr15	38297494	38297921	428	*	Intron (ENST00000558081/ENSG00000259225, intron 2 of 2)	15	38296947	38317219	20273	1	ENSG00000259225	ENST00000557883	547	101928227	LINC02345	RP11-1008C21.1	long intergenic non-protein coding RNA 2345
chr15	38438645	38439203	559	*	Intron (ENST00000561320/ENSG00000259380, intron 2 of 3)	15	38364219	38365160	942	2	ENSG00000236914	ENST00000560198	-73485	107984773	LINC01852	RP11-1008C21.2	long intergenic non-protein coding RNA 1852
chr15	39017984	39018347	364	*	Distal Intergenic	15	38988799	38992239	3441	1	ENSG00000175779	ENST00000318792	29185	NA	NA	C15orf53	NA
chr15	39019565	39020398	834	*	Distal Intergenic	15	38988799	38992239	3441	1	ENSG00000175779	ENST00000318792	30766	NA	NA	C15orf53	NA
chr15	39020673	39021570	898	*	Distal Intergenic	15	39048755	39051614	2860	2	ENSG00000259731	ENST00000560675	30044	NA	NA	RP11-326N17.1	NA
chr15	39609749	39611127	1379	*	Intron (ENST00000560484/ENSG00000259345, intron 1 of 3)	15	39592619	39602983	10365	2	ENSG00000259447	ENST00000558245	-6766	NA	NA	RP11-462P6.1	NA
chr15	39611899	39612444	546	*	Intron (ENST00000560484/ENSG00000259345, intron 1 of 3)	15	39592619	39602983	10365	2	ENSG00000259447	ENST00000558245	-8916	NA	NA	RP11-462P6.1	NA
chr15	40225657	40227020	1364	*	Proximal region	15	40226347	40267630	41284	1	ENSG00000128829	ENST00000559624	0	440275	EIF2AK4	EIF2AK4	eukaryotic translation initiation factor 2 alpha kinase 4
chr15	40319705	40320607	903	*	Intron (ENST00000382727/ENSG00000128829, intron 32 of 37)	15	40322594	40327682	5089	1	ENSG00000128829	ENST00000558823	-1987	440275	EIF2AK4	EIF2AK4	eukaryotic translation initiation factor 2 alpha kinase 4
chr15	40399123	40399861	739	*	Proximal region	15	40383877	40398846	14970	2	ENSG00000104081	ENST00000561360	-277	90427	BMF	BMF	Bcl2 modifying factor
chr15	40544621	40546674	2054	*	Proximal region	15	40544749	40558175	13427	1	ENSG00000137843	ENST00000559617	0	56924	PAK6	PAK6	p21 (RAC1) activated kinase 6
chr15	40546869	40547880	1012	*	Intron (ENST00000558965/ENSG00000259288, intron 2 of 9)	15	40545385	40569688	24304	1	ENSG00000137843	ENST00000542403	1484	56924	PAK6	PAK6	p21 (RAC1) activated kinase 6
chr15	41798508	41799063	556	*	Intron (ENST00000355166/ENSG00000062524, intron 10 of 18)	15	41797456	41800434	2979	2	ENSG00000062524	ENST00000569283	1371	4058	LTK	LTK	leukocyte receptor tyrosine kinase
chr15	42164280	42164646	367	*	Exon (ENST00000320955/ENSG00000137877, exon 27 of 68)	15	42158693	42158749	57	2	ENSG00000264850	ENST00000582950	-5531	100423013	MIR4310	MIR4310	microRNA 4310
chr15	42165240	42166833	1594	*	Exon (ENST00000320955/ENSG00000137877, exon 24 of 68)	15	42158693	42158749	57	2	ENSG00000264850	ENST00000582950	-6491	100423013	MIR4310	MIR4310	microRNA 4310
chr15	42217972	42219225	1254	*	Exon (ENST00000564168/ENSG00000259883, exon 2 of 4)	15	42213615	42221081	7467	1	ENSG00000259883	ENST00000564168	4357	101928363	EHD4-AS1	CTD-2382E5.4	EHD4 antisense RNA 1
chr15	42360801	42361552	752	*	3' UTR	15	42359207	42364076	4870	2	ENSG00000159337	ENST00000560932	2524	283748	PLA2G4D	PLA2G4D	phospholipase A2 group IVD
chr15	42362052	42363576	1525	*	Proximal region	15	42359207	42364076	4870	2	ENSG00000159337	ENST00000560932	500	283748	PLA2G4D	PLA2G4D	phospholipase A2 group IVD
chr15	44094431	44095140	710	*	3' UTR	15	44092825	44094126	1302	1	ENSG00000242028	ENST00000497142	1606	25764	HYPK	HYPK	huntingtin interacting protein K
chr15	45317501	45317889	389	*	Intron (ENST00000267814/ENSG00000140263, intron 1 of 8)	15	45315393	45365982	50590	1	ENSG00000140263	ENST00000559230	2108	6652	SORD	SORD	sorbitol dehydrogenase
chr15	45320318	45320590	273	*	Intron (ENST00000267814/ENSG00000140263, intron 1 of 8)	15	45315393	45365982	50590	1	ENSG00000140263	ENST00000559230	4925	6652	SORD	SORD	sorbitol dehydrogenase
chr15	46517554	46518027	474	*	Distal Intergenic	15	46633552	46633797	246	1	ENSG00000259593	ENST00000559945	-115525	NA	NA	RP11-640I2.1	NA
chr15	46775880	46776284	405	*	Distal Intergenic	15	46643860	46643944	85	2	ENSG00000238819	ENST00000459482	-131936	NA	NA	SNORD11	NA
chr15	48090667	48091744	1078	*	Distal Intergenic	15	48058777	48062962	4186	1	ENSG00000137872	ENST00000560006	31890	80031	SEMA6D	SEMA6D	semaphorin 6D
chr15	48091934	48092751	818	*	Downstream (2-3kb)	15	48058777	48062962	4186	1	ENSG00000137872	ENST00000560006	33157	80031	SEMA6D	SEMA6D	semaphorin 6D
chr15	48597622	48598822	1201	*	Distal Intergenic	15	48617755	48617868	114	2	ENSG00000202542	ENST00000365672	19046	NA	NA	Y_RNA	NA
chr15	48627609	48628064	456	*	Intron (ENST00000559935/ENSG00000128951, intron 3 of 5)	15	48626642	48632433	5792	1	ENSG00000128951	ENST00000561350	967	1854	DUT	DUT	deoxyuridine triphosphatase
chr15	49070834	49071421	588	*	Intron (ENST00000380950/ENSG00000103995, intron 12 of 26)	15	49075387	49076318	932	1	ENSG00000259670	ENST00000558304	-3966	NA	NA	RP11-485O10.2	NA
chr15	49220917	49221204	288	*	Intron (ENST00000332408/ENSG00000185634, intron 1 of 11)	15	49230433	49240228	9796	1	ENSG00000259602	ENST00000559620	-9229	NA	NA	RP11-138E16.1	NA
chr15	50793229	50793755	527	*	3' UTR	15	50789392	50790941	1550	2	ENSG00000259298	ENST00000560380	-2288	NA	NA	RP11-562A8.4	NA
chr15	50794162	50795612	1451	*	Intron (ENST00000532404/ENSG00000170236, intron 6 of 6)	15	50789392	50790941	1550	2	ENSG00000259298	ENST00000560380	-3221	NA	NA	RP11-562A8.4	NA
chr15	50796376	50797284	909	*	Intron (ENST00000532404/ENSG00000170236, intron 6 of 6)	15	50789392	50790941	1550	2	ENSG00000259298	ENST00000560380	-5435	NA	NA	RP11-562A8.4	NA
chr15	51074218	51074749	532	*	Distal Intergenic	15	51090867	51091148	282	1	ENSG00000241130	ENST00000470304	-16118	NA	NA	RP11-507J18.1	NA
chr15	51344796	51345378	583	*	Intron (ENST00000559909/ENSG00000259240, intron 1 of 2)	15	51329685	51586109	256425	1	ENSG00000259240	ENST00000559909	15111	109729174	MIR4713HG	RP11-108K3.1	MIR4713 host gene
chr15	51345672	51347187	1516	*	Intron (ENST00000559909/ENSG00000259240, intron 1 of 2)	15	51356806	51361783	4978	2	ENSG00000259204	ENST00000558938	14596	NA	NA	RP11-394B5.2	NA
chr15	51347462	51347865	404	*	Intron (ENST00000559909/ENSG00000259240, intron 1 of 2)	15	51356806	51361783	4978	2	ENSG00000259204	ENST00000558938	13918	NA	NA	RP11-394B5.2	NA
chr15	52145440	52145764	325	*	Intron (ENST00000558455/ENSG00000138594, intron 2 of 2)	15	52151382	52153490	2109	2	ENSG00000259632	ENST00000560291	7726	NA	NA	RP11-56B16.1	NA
chr15	53102614	53103048	435	*	Distal Intergenic	15	53093811	53097139	3329	2	ENSG00000259203	ENST00000560818	-5475	NA	NA	RP11-209K10.2	NA
chr15	54542812	54543556	745	*	Intron (ENST00000260323/ENSG00000137766, intron 7 of 31)	15	54556343	54709268	152926	1	ENSG00000137766	ENST00000561210	-12787	440279	UNC13C	UNC13C	unc-13 homolog C
chr15	54643651	54644010	360	*	Intron (ENST00000260323/ENSG00000137766, intron 16 of 31)	15	54612929	54613763	835	2	ENSG00000259550	ENST00000560782	-29888	NA	NA	HNRNPA1P74	NA
chr15	56034431	56035621	1191	*	Proximal region	15	55903744	56035177	131434	2	ENSG00000166450	ENST00000389286	0	283659	PRTG	PRTG	protogenin
chr15	56791331	56791718	388	*	Distal Intergenic	15	56720929	56757335	36407	2	ENSG00000138587	ENST00000260453	-33996	55329	MNS1	MNS1	meiosis specific nuclear structural 1
chr15	57995751	57996128	378	*	Intron (ENST00000380569/ENSG00000137878, intron 12 of 13)	15	57998827	58009755	10929	1	ENSG00000255529	ENST00000299638	-2699	81488	POLR2M	POLR2M	RNA polymerase II subunit M
chr15	57996652	57997407	756	*	Proximal region	15	57998827	58009755	10929	1	ENSG00000255529	ENST00000299638	-1420	81488	POLR2M	POLR2M	RNA polymerase II subunit M
chr15	57998204	57998615	412	*	Proximal region	15	57998827	58009755	10929	1	ENSG00000255529	ENST00000299638	-212	81488	POLR2M	POLR2M	RNA polymerase II subunit M
chr15	58039060	58039988	929	*	Exon (ENST00000562260/ENSG00000255529, exon 2 of 3)	15	58038305	58043672	5368	1	ENSG00000255529	ENST00000562260	755	81488	POLR2M	POLR2M	RNA polymerase II subunit M
chr15	58040651	58041258	608	*	Intron (ENST00000482852/ENSG00000255529, intron 4 of 6)	15	58038305	58043672	5368	1	ENSG00000255529	ENST00000562260	2346	81488	POLR2M	POLR2M	RNA polymerase II subunit M
chr15	58570740	58570993	254	*	Proximal region	15	58430646	58571426	140781	2	ENSG00000128918	ENST00000558504	433	8854	ALDH1A2	ALDH1A2	aldehyde dehydrogenase 1 family member A2
chr15	58832980	58834185	1206	*	Proximal region	15	58833947	58840771	6825	1	ENSG00000166035	ENST00000560664	0	3990	LIPC	LIPC	lipase C, hepatic type
chr15	59168188	59168563	376	*	Intron (ENST00000559757/ENSG00000157450, intron 1 of 1)	15	59161858	59162333	476	1	ENSG00000242747	ENST00000465295	6330	NA	NA	RP11-30K9.1	NA
chr15	59982931	59983243	313	*	Proximal region	15	59951345	59981733	30389	2	ENSG00000140299	ENST00000267859	-1198	663	BNIP2	BNIP2	BCL2 interacting protein 2
chr15	60062463	60063012	550	*	Distal Intergenic	15	60060551	60061345	795	1	ENSG00000234797	ENST00000484430	1912	NA	NA	RPS3AP6	NA
chr15	60121246	60121833	588	*	Distal Intergenic	15	60163710	60165694	1985	2	ENSG00000259601	ENST00000558620	43861	NA	NA	RP11-568G20.2	NA
chr15	60122855	60123624	770	*	Distal Intergenic	15	60163710	60165694	1985	2	ENSG00000259601	ENST00000558620	42070	NA	NA	RP11-568G20.2	NA
chr15	60232156	60232631	476	*	Distal Intergenic	15	60257141	60258283	1143	1	ENSG00000259573	ENST00000559657	-24510	NA	NA	NMNAT1P5	NA
chr15	61883356	61883723	368	*	Intron (ENST00000559783/ENSG00000259616, intron 1 of 4)	15	61890713	61897440	6728	1	ENSG00000259530	ENST00000561182	-6990	101928850	LOC101928850	RP11-259A24.1	uncharacterized LOC101928850
chr15	61940599	61940969	371	*	Intron (ENST00000560686/ENSG00000259675, intron 1 of 1)	15	61931548	61945400	13853	2	ENSG00000259675	ENST00000560686	4431	NA	NA	RP11-507B12.1	NA
chr15	62116701	62117584	884	*	Distal Intergenic	15	62126951	62144351	17401	1	ENSG00000259564	ENST00000559251	-9367	NA	NA	RP11-16B9.1	NA
chr15	62539828	62540235	408	*	Intron (ENST00000429274/ENSG00000166104, intron 2 of 11)	15	62534728	62540994	6267	2	ENSG00000166104	ENST00000429274	759	NA	NA	hsa-mir-7162	NA
chr15	62692929	62693341	413	*	Intron (ENST00000561322/ENSG00000171914, intron 1 of 1)	15	62682725	62768613	85889	1	ENSG00000171914	ENST00000561322	10204	83660	TLN2	TLN2	talin 2
chr15	62845304	62845798	495	*	Intron (ENST00000561197/ENSG00000171914, intron 1 of 2)	15	62853564	63136830	283267	1	ENSG00000171914	ENST00000561311	-7766	83660	TLN2	TLN2	talin 2
chr15	63048461	63050711	2251	*	Proximal region	15	63050789	63077037	26249	1	ENSG00000171914	ENST00000472902	-78	83660	TLN2	TLN2	talin 2
chr15	63062204	63062802	599	*	Intron (ENST00000561311/ENSG00000171914, intron 40 of 57)	15	63055425	63058558	3134	1	ENSG00000171914	ENST00000467297	6779	83660	TLN2	TLN2	talin 2
chr15	63364697	63365650	954	*	Proximal region	15	63362224	63364110	1887	2	ENSG00000259627	ENST00000558905	-587	NA	NA	RP11-244F12.2	NA
chr15	64186484	64187080	597	*	Distal Intergenic	15	64201383	64204142	2760	2	ENSG00000035664	ENST00000558064	17062	23604	DAPK2	DAPK2	death associated protein kinase 2
chr15	64274302	64275134	833	*	Intron (ENST00000261891/ENSG00000035664, intron 2 of 10)	15	64231492	64322219	90728	2	ENSG00000035664	ENST00000559897	47085	23604	DAPK2	DAPK2	death associated protein kinase 2
chr15	64314771	64315119	349	*	Intron (ENST00000261891/ENSG00000035664, intron 1 of 10)	15	64231492	64322219	90728	2	ENSG00000035664	ENST00000559897	7100	23604	DAPK2	DAPK2	death associated protein kinase 2
chr15	65409875	65410259	385	*	3' UTR	15	65411302	65412112	811	2	ENSG00000090470	ENST00000559051	1853	10081	PDCD7	PDCD7	programmed cell death 7
chr15	65413346	65413779	434	*	Proximal region	15	65411302	65412112	811	2	ENSG00000090470	ENST00000559051	-1234	10081	PDCD7	PDCD7	programmed cell death 7
chr15	65430241	65430759	519	*	Distal Intergenic	15	65409717	65426174	16458	2	ENSG00000090470	ENST00000204549	-4067	10081	PDCD7	PDCD7	programmed cell death 7
chr15	65728686	65729422	737	*	Distal Intergenic	15	65673802	65715410	41609	2	ENSG00000103742	ENST00000352385	-13276	57722	IGDCC4	IGDCC4	immunoglobulin superfamily DCC subclass member 4
chr15	65729951	65731338	1388	*	Distal Intergenic	15	65673802	65715410	41609	2	ENSG00000103742	ENST00000352385	-14541	57722	IGDCC4	IGDCC4	immunoglobulin superfamily DCC subclass member 4
chr15	65946190	65946798	609	*	3' UTR	15	65945077	65947851	2775	1	ENSG00000074621	ENST00000505666	1113	9187	SLC24A1	SLC24A1	solute carrier family 24 member 1
chr15	66260334	66261239	906	*	Intron (ENST00000409699/ENSG00000157890, intron 8 of 22)	15	66194110	66263027	68918	2	ENSG00000157890	ENST00000490495	1788	84465	MEGF11	MEGF11	multiple EGF like domains 11
chr15	66609275	66610648	1374	*	Intron (ENST00000319194/ENSG00000166938, intron 7 of 16)	15	66599158	66604239	5082	1	ENSG00000166938	ENST00000562314	10117	115752	DIS3L	DIS3L	DIS3 like exosome 3'-5' exoribonuclease
chr15	66924470	66927164	2695	*	Intron (ENST00000558797/ENSG00000259471, intron 1 of 4)	15	66874528	66978132	103605	1	ENSG00000259471	ENST00000558797	49942	102723165	LINC01169	RP11-321F6.1	long intergenic non-protein coding RNA 1169
chr15	66927314	66929610	2297	*	Intron (ENST00000558797/ENSG00000259471, intron 1 of 4)	15	66874528	66978132	103605	1	ENSG00000259471	ENST00000558797	52786	102723165	LINC01169	RP11-321F6.1	long intergenic non-protein coding RNA 1169
chr15	66935740	66938306	2567	*	Intron (ENST00000558797/ENSG00000259471, intron 1 of 4)	15	66994566	67074338	79773	1	ENSG00000137834	ENST00000288840	-56260	4091	SMAD6	SMAD6	SMAD family member 6
chr15	67111588	67114994	3407	*	Distal Intergenic	15	67100742	67102898	2157	1	ENSG00000270490	ENST00000604293	10846	NA	NA	RP11-622C24.1	NA
chr15	67115077	67115957	881	*	Distal Intergenic	15	67100742	67102898	2157	1	ENSG00000270490	ENST00000604293	14335	NA	NA	RP11-622C24.1	NA
chr15	67237221	67238941	1721	*	Intron (ENST00000558436/ENSG00000259289, intron 1 of 2)	15	67223885	67248856	24972	2	ENSG00000259289	ENST00000558436	9915	102723481	LINC02206	RP11-798K3.3	long intergenic non-protein coding RNA 2206
chr15	67294147	67294509	363	*	Proximal region	15	67293115	67293519	405	2	ENSG00000259246	ENST00000559378	-628	NA	NA	HMGN2P47	NA
chr15	67295486	67296409	924	*	Intron (ENST00000558071/ENSG00000259347, intron 1 of 2)	15	67293115	67293519	405	2	ENSG00000259246	ENST00000559378	-1967	NA	NA	HMGN2P47	NA
chr15	67295302	67297947	2646	*	Intron (ENST00000558071/ENSG00000259347, intron 1 of 2)	15	67293115	67293519	405	2	ENSG00000259246	ENST00000559378	-1783	NA	NA	HMGN2P47	NA
chr15	67460156	67460645	490	*	Intron (ENST00000327367/ENSG00000166949, intron 4 of 8)	15	67458869	67477116	18248	1	ENSG00000166949	ENST00000558827	1287	4088	SMAD3	SMAD3	SMAD family member 3
chr15	68790899	68791832	934	*	Distal Intergenic	15	68594050	68724501	130452	2	ENSG00000137809	ENST00000423218	-66398	22801	ITGA11	ITGA11	integrin subunit alpha 11
chr15	69013247	69014493	1247	*	Intron (ENST00000261861/ENSG00000103647, intron 11 of 11)	15	69041840	69043030	1191	1	ENSG00000271232	ENST00000603171	-27347	NA	NA	RP11-317N6.1	NA
chr15	69608347	69608721	375	*	Intron (ENST00000395407/ENSG00000137819, intron 1 of 8)	15	69606742	69699980	93239	1	ENSG00000137819	ENST00000340965	1605	54852	PAQR5	PAQR5	progestin and adipoQ receptor family member 5
chr15	69640797	69641318	522	*	Intron (ENST00000395407/ENSG00000137819, intron 2 of 8)	15	69652304	69682082	29779	1	ENSG00000137819	ENST00000561027	-10986	54852	PAQR5	PAQR5	progestin and adipoQ receptor family member 5
chr15	69641890	69643038	1149	*	Intron (ENST00000395407/ENSG00000137819, intron 2 of 8)	15	69652304	69682082	29779	1	ENSG00000137819	ENST00000561027	-9266	54852	PAQR5	PAQR5	progestin and adipoQ receptor family member 5
chr15	70014057	70014572	516	*	Distal Intergenic	15	70023079	70023161	83	2	ENSG00000238870	ENST00000459204	8589	NA	NA	AC009677.1	NA
chr15	70053512	70054096	585	*	Distal Intergenic	15	70077754	70077843	90	2	ENSG00000215958	ENST00000401139	23747	NA	NA	AC021818.1	NA
chr15	70608343	70610294	1952	*	Distal Intergenic	15	70613915	70619081	5167	1	ENSG00000259503	ENST00000558226	-3621	NA	NA	RP11-543G18.1	NA
chr15	71029730	71030103	374	*	Intron (ENST00000322954/ENSG00000137831, intron 1 of 18)	15	71041271	71046516	5246	1	ENSG00000259532	ENST00000558429	-11168	NA	NA	RP11-138H8.2	NA
chr15	71030566	71031306	741	*	Intron (ENST00000322954/ENSG00000137831, intron 1 of 18)	15	71041271	71046516	5246	1	ENSG00000259532	ENST00000558429	-9965	NA	NA	RP11-138H8.2	NA
chr15	71183047	71183436	390	*	Intron (ENST00000544974/ENSG00000137821, intron 2 of 16)	15	71174639	71184749	10111	2	ENSG00000129028	ENST00000560604	1313	56906	THAP10	THAP10	THAP domain containing 10
chr15	71572738	71573506	769	*	Intron (ENST00000355327/ENSG00000187720, intron 6 of 17)	15	71633497	71634051	555	2	ENSG00000212664	ENST00000498103	60545	NA	NA	RP11-592N21.1	NA
chr15	72027637	72029089	1453	*	Intron (ENST00000355327/ENSG00000187720, intron 10 of 17)	15	72084977	72110559	25583	1	ENSG00000031544	ENST00000326995	-55888	NA	NA	NR2E3	NA
chr15	74050999	74051714	716	*	Distal Intergenic	15	74032141	74045088	12948	2	ENSG00000205363	ENST00000569673	-5911	388135	INSYN1	C15orf59	inhibitory synaptic factor 1
chr15	74087398	74088693	1296	*	Distal Intergenic	15	74060555	74061978	1424	1	ENSG00000260469	ENST00000562031	26843	NA	NA	RP11-8P11.3	NA
chr15	74711734	74716016	4283	*	Intron (ENST00000261918/ENSG00000138623, intron 1 of 13)	15	74703309	74703980	672	2	ENSG00000138623	ENST00000569617	-7754	8482	SEMA7A	SEMA7A	semaphorin 7A (John Milton Hagen blood group)
chr15	75243334	75244061	728	*	Downstream (2-3kb)	15	75247647	75248954	1308	2	ENSG00000178718	ENST00000499788	4893	54913	RPP25	RPP25	ribonuclease P and MRP subunit p25
chr15	75244207	75245064	858	*	Downstream (1-2kb)	15	75247647	75248954	1308	2	ENSG00000178718	ENST00000499788	3890	54913	RPP25	RPP25	ribonuclease P and MRP subunit p25
chr15	75245784	75246334	551	*	Downstream (<1kb)	15	75247647	75248954	1308	2	ENSG00000178718	ENST00000499788	2620	54913	RPP25	RPP25	ribonuclease P and MRP subunit p25
chr15	75939283	75940151	869	*	Proximal region	15	75940247	75954642	14396	1	ENSG00000173548	ENST00000308527	-96	257364	SNX33	SNX33	sorting nexin 33
chr15	76101717	76102038	322	*	Distal Intergenic	15	76109433	76109504	72	2	ENSG00000252372	ENST00000516563	7466	NA	NA	SNORD112	NA
chr15	76327400	76328419	1020	*	5' UTR	15	76228605	76349358	120754	2	ENSG00000169752	ENST00000566417	20939	145957	NRG4	NRG4	neuregulin 4
chr15	76583276	76584384	1109	*	Proximal region	15	76508900	76584832	75933	2	ENSG00000140374	ENST00000559973	448	2108	ETFA	ETFA	electron transfer flavoprotein subunit alpha
chr15	76584620	76585477	858	*	Proximal region	15	76508900	76584832	75933	2	ENSG00000140374	ENST00000559973	0	2108	ETFA	ETFA	electron transfer flavoprotein subunit alpha
chr15	76586868	76587208	341	*	Intron (ENST00000557943/ENSG00000140374, intron 2 of 11)	15	76566760	76585039	18280	2	ENSG00000140374	ENST00000560345	-1829	2108	ETFA	ETFA	electron transfer flavoprotein subunit alpha
chr15	76824640	76824937	298	*	Intron (ENST00000538941/ENSG00000140386, intron 23 of 31)	15	76726474	76790938	64465	2	ENSG00000140386	ENST00000569395	-33702	49855	SCAPER	SCAPER	S-phase cyclin A associated protein in the ER
chr15	78747015	78747370	356	*	Intron (ENST00000560840/ENSG00000136381, intron 2 of 3)	15	78757641	78763290	5650	1	ENSG00000136381	ENST00000559427	-10271	3658	IREB2	IREB2	iron responsive element binding protein 2
chr15	80030834	80031483	650	*	Distal Intergenic	15	80035653	80035810	158	1	ENSG00000260674	ENST00000561747	-4170	NA	NA	RP11-591L14.2	NA
chr15	80033159	80033764	606	*	Downstream (2-3kb)	15	80035653	80035810	158	1	ENSG00000260674	ENST00000561747	-1889	NA	NA	RP11-591L14.2	NA
chr15	80034221	80035200	980	*	Proximal region	15	80035653	80035810	158	1	ENSG00000260674	ENST00000561747	-453	NA	NA	RP11-591L14.2	NA
chr15	80560270	80561470	1201	*	Intron (ENST00000558913/ENSG00000259361, intron 2 of 2)	15	80487826	80544555	56730	2	ENSG00000259417	ENST00000560778	-15715	100996492	CTXND1	RP11-2E17.1	cortexin domain containing 1
chr15	80654100	80655160	1061	*	Intron (ENST00000559267/ENSG00000259495, intron 1 of 2)	15	80572473	80634147	61675	2	ENSG00000259361	ENST00000558244	-19953	283688	LINC00927	LINC00927	long intergenic non-protein coding RNA 927
chr15	80773719	80774941	1223	*	Intron (ENST00000303329/ENSG00000172379, intron 5 of 18)	15	80762584	80781076	18493	1	ENSG00000172379	ENST00000531595	11135	9915	ARNT2	ARNT2	aryl hydrocarbon receptor nuclear translocator 2
chr15	81067388	81067785	398	*	Distal Intergenic	15	81071684	81244117	172434	1	ENSG00000103888	ENST00000220244	-3899	57214	CEMIP	KIAA1199	cell migration inducing hyaluronidase 1
chr15	81068337	81070333	1997	*	Proximal region	15	81071684	81244117	172434	1	ENSG00000103888	ENST00000220244	-1351	57214	CEMIP	KIAA1199	cell migration inducing hyaluronidase 1
chr15	81140530	81142205	1676	*	Intron (ENST00000220244/ENSG00000103888, intron 1 of 28)	15	81134319	81134414	96	2	ENSG00000208003	ENST00000385268	-6116	693132	MIR549A	MIR549	microRNA 549a
chr15	81605565	81606072	508	*	3' UTR	15	81601697	81602480	784	2	ENSG00000172345	ENST00000560916	-3085	80765	STARD5	STARD5	StAR related lipid transfer domain containing 5
chr15	81606802	81607662	861	*	Intron (ENST00000302824/ENSG00000172345, intron 5 of 5)	15	81601697	81602480	784	2	ENSG00000172345	ENST00000560916	-4322	80765	STARD5	STARD5	StAR related lipid transfer domain containing 5
chr15	81607823	81609633	1811	*	Intron (ENST00000302824/ENSG00000172345, intron 5 of 5)	15	81601697	81602480	784	2	ENSG00000172345	ENST00000560916	-5343	80765	STARD5	STARD5	StAR related lipid transfer domain containing 5
chr15	81802540	81802897	358	*	Intron (ENST00000559211/ENSG00000259543, intron 1 of 3)	15	81846344	81989121	142778	1	ENSG00000259594	ENST00000558141	-43447	NA	NA	CTD-2034I4.2	NA
chr15	81804077	81805057	981	*	Intron (ENST00000559211/ENSG00000259543, intron 1 of 3)	15	81846344	81989121	142778	1	ENSG00000259594	ENST00000558141	-41287	NA	NA	CTD-2034I4.2	NA
chr15	83458490	83459567	1078	*	Intron (ENST00000334574/ENSG00000186628, intron 1 of 12)	15	83428026	83474806	46781	2	ENSG00000186628	ENST00000541889	15239	123722	FSD2	FSD2	fibronectin type III and SPRY domain containing 2
chr15	83459200	83460387	1188	*	Intron (ENST00000334574/ENSG00000186628, intron 1 of 12)	15	83428026	83474806	46781	2	ENSG00000186628	ENST00000541889	14419	123722	FSD2	FSD2	fibronectin type III and SPRY domain containing 2
chr15	84722137	84722501	365	*	Exon (ENST00000559921/ENSG00000259609, exon 2 of 2)	15	84721865	84748849	26985	2	ENSG00000259609	ENST00000559921	26348	NA	NA	RP11-342A23.1	NA
chr15	85219807	85220389	583	*	Intron (ENST00000558134/ENSG00000140612, intron 4 of 4)	15	85212777	85217057	4281	2	ENSG00000140612	ENST00000558924	-2750	23478	SEC11A	SEC11A	SEC11 homolog A, signal peptidase complex subunit
chr15	85221097	85221505	409	*	Intron (ENST00000558134/ENSG00000140612, intron 4 of 4)	15	85212777	85217057	4281	2	ENSG00000140612	ENST00000558924	-4040	23478	SEC11A	SEC11A	SEC11 homolog A, signal peptidase complex subunit
chr15	85489602	85491042	1441	*	Intron (ENST00000537216/ENSG00000156222, intron 15 of 16)	15	85483735	85484364	630	2	ENSG00000271044	ENST00000604365	-5238	NA	NA	RP11-255M6.1	NA
chr15	85493576	85494792	1217	*	Intron (ENST00000537216/ENSG00000156222, intron 15 of 16)	15	85483735	85484364	630	2	ENSG00000271044	ENST00000604365	-9212	NA	NA	RP11-255M6.1	NA
chr15	85495761	85496190	430	*	Intron (ENST00000537216/ENSG00000156222, intron 15 of 16)	15	85483735	85484364	630	2	ENSG00000271044	ENST00000604365	-11397	NA	NA	RP11-255M6.1	NA
chr15	85826280	85826691	412	*	Intron (ENST00000559518/ENSG00000218052, intron 1 of 3)	15	85815758	85816205	448	1	ENSG00000259317	ENST00000559957	10522	NA	NA	RP11-561C5.7	NA
chr15	86432995	86433897	903	*	Distal Intergenic	15	86368866	86368961	96	1	ENSG00000264406	ENST00000584739	64129	100847084	MIR548AP	MIR548AP	microRNA 548ap
chr15	86435074	86435403	330	*	Distal Intergenic	15	86368866	86368961	96	1	ENSG00000264406	ENST00000584739	66208	100847084	MIR548AP	MIR548AP	microRNA 548ap
chr15	86809773	86810221	449	*	Exon (ENST00000441037/ENSG00000166748, exon 12 of 24)	15	86805875	87531323	725449	1	ENSG00000166748	ENST00000389298	3898	NA	NA	AGBL1	NA
chr15	86836499	86836828	330	*	Intron (ENST00000441037/ENSG00000166748, intron 15 of 23)	15	86838880	86848212	9333	2	ENSG00000260125	ENST00000564487	11384	727915	AGBL1-AS1	AGBL1-AS1	AGBL1 antisense RNA 1
chr15	87721448	87722147	700	*	Distal Intergenic	15	87585285	87590392	5108	1	ENSG00000259761	ENST00000560803	136163	NA	NA	RP11-138H10.2	NA
chr15	88189728	88190149	422	*	Intron (ENST00000560439/ENSG00000259560, intron 1 of 5)	15	87975289	88247083	271795	2	ENSG00000259560	ENST00000560439	56934	NA	NA	RP11-648K4.2	NA
chr15	90742729	90743078	350	*	Proximal region	15	90744551	90772908	28358	1	ENSG00000185033	ENST00000411539	-1473	10509	SEMA4B	SEMA4B	semaphorin 4B
chr15	90761840	90762151	312	*	Proximal region	15	90762440	90772911	10472	1	ENSG00000185033	ENST00000558065	-289	10509	SEMA4B	SEMA4B	semaphorin 4B
chr15	92642854	92643439	586	*	Intron (ENST00000318445/ENSG00000176463, intron 3 of 9)	15	92641160	92706776	65617	1	ENSG00000176463	ENST00000555549	1694	28232	SLCO3A1	SLCO3A1	solute carrier organic anion transporter family member 3A1
chr15	92643949	92644767	819	*	Intron (ENST00000318445/ENSG00000176463, intron 3 of 9)	15	92641160	92706776	65617	1	ENSG00000176463	ENST00000555549	2789	28232	SLCO3A1	SLCO3A1	solute carrier organic anion transporter family member 3A1
chr15	93107614	93108571	958	*	Downstream (2-3kb)	15	93111420	93114042	2623	2	ENSG00000258647	ENST00000554542	5471	NA	NA	LINC00930	NA
chr15	93154964	93155427	464	*	Intron (ENST00000607766/ENSG00000271763, intron 1 of 1)	15	93146140	93163245	17106	1	ENSG00000271763	ENST00000607766	8824	NA	NA	RP11-386M24.9	NA
chr15	93949688	93951317	1630	*	Intron (ENST00000554466/ENSG00000257060, intron 2 of 2)	15	93960079	93965805	5727	2	ENSG00000258909	ENST00000556708	14488	NA	NA	RP11-164C12.2	NA
chr15	94046144	94046563	420	*	Intron (ENST00000554466/ENSG00000257060, intron 2 of 2)	15	93973888	93974446	559	2	ENSG00000258787	ENST00000557145	-71698	NA	NA	RP11-164C12.1	NA
chr15	94500047	94500796	750	*	Intron (ENST00000555364/ENSG00000258785, intron 2 of 3)	15	94443930	94527379	83450	1	ENSG00000258785	ENST00000555255	56117	101927129	LINC01580	CTD-2643K12.2	long intergenic non-protein coding RNA 1580
chr15	94516288	94516982	695	*	Exon (ENST00000555364/ENSG00000258785, exon 4 of 4)	15	94576887	94577406	520	1	ENSG00000258895	ENST00000555663	-59905	NA	NA	CTD-2643K12.1	NA
chr15	94531257	94532203	947	*	Intron (ENST00000556928/ENSG00000258754, intron 2 of 4)	15	94576887	94577406	520	1	ENSG00000258895	ENST00000555663	-44684	NA	NA	CTD-2643K12.1	NA
chr15	94548641	94548910	270	*	Intron (ENST00000556928/ENSG00000258754, intron 2 of 4)	15	94576887	94577406	520	1	ENSG00000258895	ENST00000555663	-27977	NA	NA	CTD-2643K12.1	NA
chr15	94932129	94932618	490	*	Intron (ENST00000456504/ENSG00000140563, intron 15 of 23)	15	94942760	94945248	2489	1	ENSG00000140563	ENST00000557505	-10142	55784	MCTP2	MCTP2	multiple C2 and transmembrane domain containing 2
chr15	96565333	96565737	405	*	Distal Intergenic	15	96571318	96590159	18842	2	ENSG00000259348	ENST00000561051	24422	NA	NA	RP11-4G2.1	NA
chr15	96566321	96567025	705	*	Distal Intergenic	15	96571318	96590159	18842	2	ENSG00000259348	ENST00000561051	23134	NA	NA	RP11-4G2.1	NA
chr15	97359892	97360327	436	*	Distal Intergenic	15	97385299	97385614	316	1	ENSG00000223120	ENST00000411188	-24972	NA	NA	RN7SKP181	NA
chr15	98434504	98435951	1448	*	Distal Intergenic	15	98419519	98421616	2098	1	ENSG00000259870	ENST00000562480	14985	NA	NA	RP11-753A21.2	NA
chr15	98763768	98764098	331	*	Intron (ENST00000560360/ENSG00000259199, intron 3 of 3)	15	98825304	98829136	3833	1	ENSG00000259041	ENST00000557499	-61206	NA	NA	RP11-167B3.1	NA
chr15	98968652	98969102	451	*	Distal Intergenic	15	99010069	99010641	573	1	ENSG00000259507	ENST00000557841	-40967	NA	NA	RP11-719C20.1	NA
chr15	99286001	99286316	316	*	Intron (ENST00000268035/ENSG00000140443, intron 2 of 20)	15	99277941	99442775	164835	1	ENSG00000140443	ENST00000557938	8060	3480	IGF1R	IGF1R	insulin like growth factor 1 receptor
chr15	99662757	99663084	328	*	Intron (ENST00000560674/ENSG00000182253, intron 2 of 4)	15	99669037	99672011	2975	2	ENSG00000261054	ENST00000566974	8927	NA	NA	RP11-6O2.4	NA
chr15	100338514	100339272	759	*	Intron (ENST00000341853/ENSG00000182397, intron 4 of 4)	15	100338328	100341384	3057	2	ENSG00000182397	ENST00000415963	2112	196968	DNM1P46	DNM1P46	dynamin 1 pseudogene 46
chr15	101392476	101392824	349	*	Intron (ENST00000557962/ENSG00000232386, intron 1 of 1)	15	101390469	101400221	9753	1	ENSG00000232386	ENST00000558427	2007	NA	NA	RP11-66B24.2	NA
chr15	101454126	101455299	1174	*	3' UTR	15	101455862	101459046	3185	2	ENSG00000259583	ENST00000560461	3747	101927751	LOC101927751	RP11-66B24.4	uncharacterized LOC101927751
chr15	101700885	101702367	1483	*	Distal Intergenic	15	101708735	101711026	2292	1	ENSG00000259182	ENST00000557903	-6368	NA	NA	RP11-424I19.2	NA
chr15	101702572	101703665	1094	*	Distal Intergenic	15	101708735	101711026	2292	1	ENSG00000259182	ENST00000557903	-5070	NA	NA	RP11-424I19.2	NA
chr15	101845600	101846139	540	*	Exon (ENST00000558838/ENSG00000259172, exon 2 of 2)	15	101845436	101849145	3710	2	ENSG00000140479	ENST00000559430	3006	5046	PCSK6	PCSK6	proprotein convertase subtilisin/kexin type 6
chr15	101852635	101853257	623	*	Proximal region	15	101840818	101853607	12790	2	ENSG00000140479	ENST00000558864	350	5046	PCSK6	PCSK6	proprotein convertase subtilisin/kexin type 6
chr15	101985568	101986351	784	*	Intron (ENST00000561177/ENSG00000140479, intron 1 of 21)	15	101844134	101983868	139735	2	ENSG00000140479	ENST00000398185	-1700	5046	PCSK6	PCSK6	proprotein convertase subtilisin/kexin type 6
chr15	102248071	102248687	617	*	Proximal region	15	102194416	102249031	54616	2	ENSG00000185418	ENST00000558533	344	123283	TARS3	TARSL2	threonyl-tRNA synthetase 3
chr15	102305810	102306777	968	*	Intron (ENST00000561463/ENSG00000259660, intron 2 of 3)	15	102313010	102334505	21496	1	ENSG00000259660	ENST00000560757	-6233	NA	NA	DNM1P47	NA
chr15	102307533	102307831	299	*	Intron (ENST00000561463/ENSG00000259660, intron 2 of 3)	15	102313010	102334505	21496	1	ENSG00000259660	ENST00000560757	-5179	NA	NA	DNM1P47	NA
chr16	299829	300286	458	*	Proximal region	16	299546	319942	20397	1	ENSG00000269881	ENST00000600536	283	NA	NA	ITFG3	NA
chr16	300595	301849	1255	*	Intron (ENST00000399932/ENSG00000167930, intron 2 of 12)	16	299546	319942	20397	1	ENSG00000269881	ENST00000600536	1049	NA	NA	ITFG3	NA
chr16	382243	383448	1206	*	Intron (ENST00000461023/ENSG00000103126, intron 1 of 7)	16	337440	396322	58883	2	ENSG00000103126	ENST00000461023	12874	8312	AXIN1	AXIN1	axin 1
chr16	383738	384977	1240	*	Intron (ENST00000461023/ENSG00000103126, intron 1 of 7)	16	337440	396322	58883	2	ENSG00000103126	ENST00000461023	11345	8312	AXIN1	AXIN1	axin 1
chr16	385937	386241	305	*	Intron (ENST00000461023/ENSG00000103126, intron 1 of 7)	16	337440	396322	58883	2	ENSG00000103126	ENST00000461023	10081	8312	AXIN1	AXIN1	axin 1
chr16	548435	549312	878	*	Intron (ENST00000262305/ENSG00000090565, intron 6 of 13)	16	552750	569018	16269	1	ENSG00000090565	ENST00000487899	-3438	9727	RAB11FIP3	RAB11FIP3	RAB11 family interacting protein 3
chr16	1077673	1081307	3635	*	Distal Intergenic	16	1041148	1050926	9779	2	ENSG00000260496	ENST00000599946	-26747	NA	NA	RP11-161M6.3	NA
chr16	1081441	1081848	408	*	Distal Intergenic	16	1041148	1050926	9779	2	ENSG00000260496	ENST00000599946	-30515	NA	NA	RP11-161M6.3	NA
chr16	1515613	1516203	591	*	Intron (ENST00000448525/ENSG00000103249, intron 1 of 23)	16	1507255	1521957	14703	2	ENSG00000103249	ENST00000569851	5754	1186	CLCN7	CLCN7	chloride voltage-gated channel 7
chr16	1516443	1518256	1814	*	Exon (ENST00000566812/ENSG00000103249, exon 2 of 2)	16	1507255	1521957	14703	2	ENSG00000103249	ENST00000569851	3701	1186	CLCN7	CLCN7	chloride voltage-gated channel 7
chr16	1723817	1724361	545	*	3' UTR	16	1720468	1723989	3522	1	ENSG00000007545	ENST00000468839	3349	57585	CRAMP1	CRAMP1L	cramped chromatin regulator homolog 1
chr16	1969059	1969959	901	*	Proximal region	16	1961464	1968441	6978	2	ENSG00000162040	ENST00000454677	-618	64711	HS3ST6	HS3ST6	heparan sulfate-glucosamine 3-sulfotransferase 6
chr16	1970912	1972383	1472	*	Distal Intergenic	16	1961464	1968441	6978	2	ENSG00000162040	ENST00000454677	-2471	64711	HS3ST6	HS3ST6	heparan sulfate-glucosamine 3-sulfotransferase 6
chr16	2560632	2562083	1452	*	Intron (ENST00000564543/ENSG00000260272, intron 1 of 2)	16	2563871	2570219	6349	1	ENSG00000185883	ENST00000330398	-1788	527	ATP6V0C	ATP6V0C	ATPase H+ transporting V0 subunit c
chr16	2589035	2589592	558	*	Exon (ENST00000462923/ENSG00000140992, exon 2 of 3)	16	2588165	2647929	59765	1	ENSG00000140992	ENST00000389224	870	5170	PDPK1	PDPK1	3-phosphoinositide dependent protein kinase 1
chr16	2857073	2857427	355	*	Distal Intergenic	16	2848488	2855148	6661	1	ENSG00000215148	ENST00000421271	8585	360226	PRSS41	PRSS41	serine protease 41
chr16	3600913	3601573	661	*	Intron (ENST00000603128/ENSG00000167984, intron 10 of 19)	16	3598135	3606995	8861	2	ENSG00000167984	ENST00000604347	5422	197358	NLRC3	NLRC3	NLR family CARD domain containing 3
chr16	3938241	3938689	449	*	Distal Intergenic	16	3775055	3930727	155673	2	ENSG00000005339	ENST00000262367	-7514	1387	CREBBP	CREBBP	CREB binding protein
chr16	4028621	4029256	636	*	Exon (ENST00000576936/ENSG00000162104, exon 3 of 6)	16	4031774	4034151	2378	2	ENSG00000162104	ENST00000574721	4895	115	ADCY9	ADCY9	adenylate cyclase 9
chr16	4775642	4775953	312	*	Proximal region	16	4755211	4775123	19913	2	ENSG00000168096	ENST00000586632	-519	124401	ANKS3	ANKS3	ankyrin repeat and sterile alpha motif domain containing 3
chr16	5055017	5055355	339	*	Intron (ENST00000251170/ENSG00000103184, intron 11 of 15)	16	5060910	5092251	31342	1	ENSG00000267072	ENST00000588778	-5555	NA	NA	RP11-165E7.1	NA
chr16	5208781	5210037	1257	*	Distal Intergenic	16	5257089	5257440	352	1	ENSG00000260431	ENST00000565115	-47052	NA	NA	RP11-382N13.6	NA
chr16	5701744	5702232	489	*	Intron (ENST00000569895/ENSG00000260411, intron 3 of 6)	16	5651170	5666197	15028	2	ENSG00000260338	ENST00000566218	-35547	NA	NA	RP11-124K4.1	NA
chr16	5702881	5704121	1241	*	Intron (ENST00000569895/ENSG00000260411, intron 3 of 6)	16	5651170	5666197	15028	2	ENSG00000260338	ENST00000566218	-36684	NA	NA	RP11-124K4.1	NA
chr16	6489846	6490309	464	*	Intron (ENST00000569895/ENSG00000260411, intron 5 of 6)	16	6533180	7759778	1226599	1	ENSG00000078328	ENST00000535565	-42871	54715	RBFOX1	RBFOX1	RNA binding fox-1 homolog 1
chr16	7442778	7443219	442	*	Intron (ENST00000547605/ENSG00000078328, intron 4 of 11)	16	7472779	7629787	157009	1	ENSG00000078328	ENST00000569889	-29560	54715	RBFOX1	RBFOX1	RNA binding fox-1 homolog 1
chr16	7443851	7444342	492	*	Intron (ENST00000547605/ENSG00000078328, intron 4 of 11)	16	7472779	7629787	157009	1	ENSG00000078328	ENST00000569889	-28437	54715	RBFOX1	RBFOX1	RNA binding fox-1 homolog 1
chr16	7688106	7688443	338	*	Intron (ENST00000547605/ENSG00000078328, intron 11 of 11)	16	7703868	7760821	56954	1	ENSG00000078328	ENST00000567470	-15425	54715	RBFOX1	RBFOX1	RNA binding fox-1 homolog 1
chr16	7822720	7824346	1627	*	Distal Intergenic	16	7776843	7776953	111	2	ENSG00000252138	ENST00000516329	-45767	NA	NA	SNORA40	NA
chr16	7825259	7825572	314	*	Distal Intergenic	16	7776843	7776953	111	2	ENSG00000252138	ENST00000516329	-48306	NA	NA	SNORA40	NA
chr16	8206086	8207007	922	*	Distal Intergenic	16	8326265	8345702	19438	2	ENSG00000260003	ENST00000562361	138695	NA	NA	RP11-279O17.2	NA
chr16	8207375	8207840	466	*	Distal Intergenic	16	8326265	8345702	19438	2	ENSG00000260003	ENST00000562361	137862	NA	NA	RP11-279O17.2	NA
chr16	9407482	9408417	936	*	Proximal region	16	9407692	9407761	70	2	ENSG00000264694	ENST00000580426	0	NA	NA	AC092122.1	NA
chr16	9756355	9756645	291	*	Distal Intergenic	16	9760742	9770700	9959	2	ENSG00000260362	ENST00000561538	14055	NA	NA	RP11-297M9.1	NA
chr16	11826915	11827525	611	*	Proximal region	16	11785906	11827855	41950	2	ENSG00000153066	ENST00000571882	330	51061	TXNDC11	TXNDC11	thioredoxin domain containing 11
chr16	12070950	12071890	941	*	Proximal region	16	12070708	12071707	1000	2	ENSG00000260488	ENST00000570197	0	NA	NA	RP11-166B2.7	NA
chr16	12072515	12073074	560	*	Proximal region	16	12070708	12071707	1000	2	ENSG00000260488	ENST00000570197	-808	NA	NA	RP11-166B2.7	NA
chr16	12604302	12604933	632	*	Intron (ENST00000566228/ENSG00000048471, intron 19 of 20)	16	12639339	12640541	1203	1	ENSG00000260601	ENST00000565359	-34406	NA	NA	RP11-552C15.1	NA
chr16	12716652	12717592	941	*	Distal Intergenic	16	12654613	12704901	50289	2	ENSG00000259899	ENST00000564505	-11751	NA	NA	CTD-3037G24.3	NA
chr16	12955239	12955524	286	*	Distal Intergenic	16	12936344	12936467	124	2	ENSG00000199474	ENST00000362604	-18772	NA	NA	SNORA27	NA
chr16	14104244	14104691	448	*	Intron (ENST00000575424/ENSG00000262097, intron 2 of 2)	16	14106888	14109858	2971	2	ENSG00000262097	ENST00000576797	5167	NA	NA	CTD-2135D7.5	NA
chr16	14105437	14106637	1201	*	Intron (ENST00000575424/ENSG00000262097, intron 2 of 2)	16	14106888	14109858	2971	2	ENSG00000262097	ENST00000576797	3221	NA	NA	CTD-2135D7.5	NA
chr16	15070833	15072536	1704	*	Proximal region	16	15070620	15111244	40625	1	ENSG00000179889	ENST00000567306	213	23042	PDXDC1	PDXDC1	pyridoxal dependent decarboxylase domain containing 1
chr16	15073199	15073494	296	*	Intron (ENST00000563679/ENSG00000179889, intron 1 of 22)	16	15070620	15111244	40625	1	ENSG00000179889	ENST00000567306	2579	23042	PDXDC1	PDXDC1	pyridoxal dependent decarboxylase domain containing 1
chr16	15760173	15760692	520	*	Intron (ENST00000396353/ENSG00000072864, intron 3 of 9)	16	15758584	15820210	61627	1	ENSG00000072864	ENST00000342673	1589	54820	NDE1	NDE1	nudE neurodevelopment protein 1
chr16	16192154	16193013	860	*	Proximal region	16	16191849	16200725	8877	1	ENSG00000103222	ENST00000576557	305	4363	ABCC1	ABCC1	ATP binding cassette subfamily C member 1
chr16	16193528	16194023	496	*	Intron (ENST00000399410/ENSG00000103222, intron 19 of 30)	16	16191849	16200725	8877	1	ENSG00000103222	ENST00000576557	1679	4363	ABCC1	ABCC1	ATP binding cassette subfamily C member 1
chr16	17037667	17038012	346	*	Distal Intergenic	16	17046359	17047325	967	2	ENSG00000261748	ENST00000564217	9313	NA	NA	RP11-419L9.1	NA
chr16	17290617	17291136	520	*	Intron (ENST00000261381/ENSG00000103489, intron 5 of 11)	16	17291888	17352885	60998	2	ENSG00000103489	ENST00000575674	61749	64131	XYLT1	XYLT1	xylosyltransferase 1
chr16	17494117	17494544	428	*	Intron (ENST00000261381/ENSG00000103489, intron 1 of 11)	16	17448529	17497358	48830	2	ENSG00000103489	ENST00000568226	2814	64131	XYLT1	XYLT1	xylosyltransferase 1
chr16	17496483	17497629	1147	*	Proximal region	16	17448529	17497358	48830	2	ENSG00000103489	ENST00000568226	0	64131	XYLT1	XYLT1	xylosyltransferase 1
chr16	17507258	17507598	341	*	Intron (ENST00000261381/ENSG00000103489, intron 1 of 11)	16	17448529	17497358	48830	2	ENSG00000103489	ENST00000568226	-9900	64131	XYLT1	XYLT1	xylosyltransferase 1
chr16	17509163	17509971	809	*	Intron (ENST00000261381/ENSG00000103489, intron 1 of 11)	16	17448529	17497358	48830	2	ENSG00000103489	ENST00000568226	-11805	64131	XYLT1	XYLT1	xylosyltransferase 1
chr16	18779105	18779418	314	*	Distal Intergenic	16	18794303	18796147	1845	2	ENSG00000134419	ENST00000563579	16729	6210	RPS15A	RPS15A	ribosomal protein S15a
chr16	18780120	18780753	634	*	Distal Intergenic	16	18794303	18796147	1845	2	ENSG00000134419	ENST00000563579	15394	6210	RPS15A	RPS15A	ribosomal protein S15a
chr16	20129749	20130195	447	*	Distal Intergenic	16	20042807	20085239	42433	2	ENSG00000180269	ENST00000570682	-44510	124274	GPR139	GPR139	G protein-coupled receptor 139
chr16	20704219	20705155	937	*	Intron (ENST00000568235/ENSG00000005187, intron 1 of 4)	16	20634710	20702578	67869	2	ENSG00000166743	ENST00000519745	-1641	116285	ACSM1	ACSM1	acyl-CoA synthetase medium chain family member 1
chr16	21109054	21109675	622	*	Intron (ENST00000261383/ENSG00000158486, intron 17 of 61)	16	21132079	21141429	9351	1	ENSG00000263331	ENST00000575612	-22404	NA	NA	CTC-508F8.1	NA
chr16	22344218	22345221	1004	*	3' UTR	16	22342756	22345762	3007	1	ENSG00000058600	ENST00000565117	1462	55718	POLR3E	POLR3E	RNA polymerase III subunit E
chr16	22934953	22935527	575	*	Distal Intergenic	16	23031658	23034932	3275	1	ENSG00000261090	ENST00000567395	-96131	112268176	LOC112268176	RP11-20G6.2	uncharacterized LOC112268176
chr16	23266627	23267018	392	*	Distal Intergenic	16	23289552	23364234	74683	1	ENSG00000168447	ENST00000569789	-22534	6338	SCNN1B	SCNN1B	sodium channel epithelial 1 beta subunit
chr16	24132590	24133182	593	*	Intron (ENST00000321728/ENSG00000166501, intron 8 of 16)	16	24104111	24122642	18532	1	ENSG00000166501	ENST00000482000	28479	5579	PRKCB	PRKCB	protein kinase C beta
chr16	24133288	24134705	1418	*	Intron (ENST00000321728/ENSG00000166501, intron 8 of 16)	16	24163006	24192166	29161	1	ENSG00000166501	ENST00000472066	-28301	5579	PRKCB	PRKCB	protein kinase C beta
chr16	25124163	25125206	1044	*	Intron (ENST00000399069/ENSG00000205629, intron 1 of 10)	16	25123253	25151824	28572	1	ENSG00000205629	ENST00000570981	910	51451	LCMT1	LCMT1	leucine carboxyl methyltransferase 1
chr16	26044393	26045190	798	*	Proximal region	16	26043860	26044132	273	2	ENSG00000230330	ENST00000433603	-261	NA	NA	HMGN2P3	NA
chr16	26467932	26468328	397	*	Distal Intergenic	16	26366117	26369676	3560	2	ENSG00000228480	ENST00000416201	-98256	NA	NA	AC130464.1	NA
chr16	26686279	26686664	386	*	Distal Intergenic	16	26733195	26740447	7253	1	ENSG00000260580	ENST00000562900	-46531	NA	NA	RP11-142A12.1	NA
chr16	26716926	26717382	457	*	Distal Intergenic	16	26733195	26740447	7253	1	ENSG00000260580	ENST00000562900	-15813	NA	NA	RP11-142A12.1	NA
chr16	26850600	26851071	472	*	Distal Intergenic	16	26747550	26747638	89	1	ENSG00000264935	ENST00000583324	103050	NA	NA	AC009035.1	NA
chr16	27552072	27552656	585	*	Intron (ENST00000561623/ENSG00000077235, intron 2 of 36)	16	27471999	27561227	89229	2	ENSG00000077235	ENST00000356183	8571	2975	GTF3C1	GTF3C1	general transcription factor IIIC subunit 1
chr16	27553565	27554700	1136	*	Intron (ENST00000561623/ENSG00000077235, intron 2 of 36)	16	27471999	27561227	89229	2	ENSG00000077235	ENST00000356183	6527	2975	GTF3C1	GTF3C1	general transcription factor IIIC subunit 1
chr16	27916507	27917186	680	*	Intron (ENST00000380898/ENSG00000169181, intron 2 of 7)	16	27802215	27899478	97264	2	ENSG00000169181	ENST00000380897	-17029	146395	GSG1L	GSG1L	GSG1 like
chr16	29007087	29008435	1349	*	Distal Intergenic	16	29000461	29002099	1639	2	ENSG00000261552	ENST00000561471	-4988	NA	NA	RP11-264B17.5	NA
chr16	29008159	29009862	1704	*	Distal Intergenic	16	29000461	29002099	1639	2	ENSG00000261552	ENST00000561471	-6060	NA	NA	RP11-264B17.5	NA
chr16	29010326	29010763	438	*	Distal Intergenic	16	29000461	29002099	1639	2	ENSG00000261552	ENST00000561471	-8227	NA	NA	RP11-264B17.5	NA
chr16	30031096	30031570	475	*	Intron (ENST00000574405/ENSG00000149927, intron 1 of 5)	16	30020547	30032616	12070	2	ENSG00000149927	ENST00000574405	1046	8448	DOC2A	DOC2A	double C2 domain alpha
chr16	30360131	30361048	918	*	Downstream (1-2kb)	16	30364168	30366255	2088	2	ENSG00000169217	ENST00000569466	5207	10421	CD2BP2	CD2BP2	CD2 cytoplasmic tail binding protein 2
chr16	30361268	30361840	573	*	Downstream (<1kb)	16	30364168	30366255	2088	2	ENSG00000169217	ENST00000569466	4415	10421	CD2BP2	CD2BP2	CD2 cytoplasmic tail binding protein 2
chr16	33735202	33735514	313	*	Intron (ENST00000562773/ENSG00000260781, intron 4 of 14)	16	33709886	33739491	29606	2	ENSG00000260781	ENST00000562773	3977	NA	NA	ARHGAP23P1	NA
chr16	33836508	33837175	668	*	Intron (ENST00000566112/ENSG00000261197, intron 1 of 1)	16	33817729	33853828	36100	1	ENSG00000261197	ENST00000566112	18779	NA	NA	RP11-598D12.2	NA
chr16	34957445	34957986	542	*	Proximal region	16	34956639	34956900	262	2	ENSG00000260522	ENST00000565935	-545	NA	NA	RP11-352B15.5	NA
chr16	47813789	47814153	365	*	Intron (ENST00000565451/ENSG00000261231, intron 1 of 2)	16	47794691	47794832	142	2	ENSG00000260497	ENST00000568348	-18957	NA	NA	CTB-55P19.1	NA
chr16	48327017	48328169	1153	*	Intron (ENST00000285737/ENSG00000102910, intron 8 of 14)	16	48296687	48337194	40508	1	ENSG00000102910	ENST00000570174	30330	83752	LONP2	LONP2	lon peptidase 2, peroxisomal
chr16	48671331	48672072	742	*	Proximal region	16	48671054	48672630	1577	1	ENSG00000260052	ENST00000561876	277	NA	NA	CTC-527H23.3	NA
chr16	48965377	48965853	477	*	Distal Intergenic	16	48883830	48883926	97	2	ENSG00000260184	ENST00000569247	-81451	NA	NA	RP11-42I10.3	NA
chr16	49471914	49472381	468	*	Distal Intergenic	16	49476821	49487989	11169	2	ENSG00000262950	ENST00000576671	15608	NA	NA	RP11-189E14.5	NA
chr16	49475173	49475619	447	*	Downstream (1-2kb)	16	49476821	49487989	11169	2	ENSG00000262950	ENST00000576671	12370	NA	NA	RP11-189E14.5	NA
chr16	49556646	49557032	387	*	Intron (ENST00000561648/ENSG00000102935, intron 7 of 7)	16	49551673	49552512	840	2	ENSG00000260089	ENST00000569937	-4134	1596	ADAM3B	ADAM3B	ADAM metallopeptidase domain 3B (pseudogene)
chr16	49712626	49713667	1042	*	Proximal region	16	49713131	49713212	82	1	ENSG00000221134	ENST00000408207	0	NA	NA	AC007339.1	NA
chr16	50481166	50481850	685	*	Distal Intergenic	16	50441612	50442424	813	1	ENSG00000260573	ENST00000567899	39554	NA	NA	RP11-21B23.3	NA
chr16	50482573	50483494	922	*	Distal Intergenic	16	50441612	50442424	813	1	ENSG00000260573	ENST00000567899	40961	NA	NA	RP11-21B23.3	NA
chr16	50484823	50485255	433	*	Distal Intergenic	16	50441612	50442424	813	1	ENSG00000260573	ENST00000567899	43211	NA	NA	RP11-21B23.3	NA
chr16	50696987	50698744	1758	*	Proximal region	16	50700122	50705489	5368	1	ENSG00000260249	ENST00000570167	-1378	NA	NA	RP11-401P9.5	NA
chr16	50699525	50700009	485	*	Proximal region	16	50700122	50705489	5368	1	ENSG00000260249	ENST00000570167	-113	NA	NA	RP11-401P9.5	NA
chr16	50802818	50803204	387	*	Intron (ENST00000569418/ENSG00000083799, intron 5 of 17)	16	50810112	50812205	2094	1	ENSG00000083799	ENST00000563976	-6908	1540	CYLD	CYLD	CYLD lysine 63 deubiquitinase
chr16	51159257	51159788	532	*	Distal Intergenic	16	51141482	51141932	451	1	ENSG00000261282	ENST00000563903	17775	NA	NA	SOD1P2	NA
chr16	51161513	51162380	868	*	Distal Intergenic	16	51141482	51141932	451	1	ENSG00000261282	ENST00000563903	20031	NA	NA	SOD1P2	NA
chr16	51163649	51164376	728	*	Distal Intergenic	16	51183150	51183730	581	1	ENSG00000261238	ENST00000570060	-18774	NA	NA	AC009166.5	NA
chr16	52736705	52736986	282	*	Distal Intergenic	16	52689219	52689957	739	1	ENSG00000234337	ENST00000567701	47486	NA	NA	RP11-297L17.6	NA
chr16	52738064	52738522	459	*	Distal Intergenic	16	52689219	52689957	739	1	ENSG00000234337	ENST00000567701	48845	NA	NA	RP11-297L17.6	NA
chr16	53622286	53622670	385	*	Distal Intergenic	16	53669353	53672286	2934	2	ENSG00000103494	ENST00000568009	49616	23322	RPGRIP1L	RPGRIP1L	RPGRIP1 like
chr16	53623390	53624365	976	*	Distal Intergenic	16	53669353	53672286	2934	2	ENSG00000103494	ENST00000568009	47921	23322	RPGRIP1L	RPGRIP1L	RPGRIP1 like
chr16	53663810	53664986	1177	*	Intron (ENST00000262135/ENSG00000103494, intron 21 of 24)	16	53669353	53672286	2934	2	ENSG00000103494	ENST00000568009	7300	23322	RPGRIP1L	RPGRIP1L	RPGRIP1 like
chr16	54637521	54637875	355	*	Distal Intergenic	16	54583215	54583308	94	2	ENSG00000264079	ENST00000579890	-54213	NA	NA	AC079412.1	NA
chr16	56593590	56594038	449	*	Distal Intergenic	16	56598961	56602869	3909	1	ENSG00000102891	ENST00000219162	-4923	84560	MT4	MT4	metallothionein 4
chr16	56896018	56896379	362	*	Distal Intergenic	16	56899119	56947317	48199	1	ENSG00000070915	ENST00000566786	-2740	6559	SLC12A3	SLC12A3	solute carrier family 12 member 3
chr16	56896622	56897940	1319	*	Proximal region	16	56899119	56947317	48199	1	ENSG00000070915	ENST00000566786	-1179	6559	SLC12A3	SLC12A3	solute carrier family 12 member 3
chr16	56897693	56898238	546	*	Proximal region	16	56899119	56947317	48199	1	ENSG00000070915	ENST00000566786	-881	6559	SLC12A3	SLC12A3	solute carrier family 12 member 3
chr16	56929865	56931288	1424	*	Intron (ENST00000566786/ENSG00000070915, intron 22 of 25)	16	56936134	56938764	2631	1	ENSG00000070915	ENST00000569002	-4846	6559	SLC12A3	SLC12A3	solute carrier family 12 member 3
chr16	57053127	57054307	1181	*	Proximal region	16	57054625	57117431	62807	1	ENSG00000140853	ENST00000539144	-318	84166	NLRC5	NLRC5	NLR family CARD domain containing 5
chr16	57055247	57055681	435	*	Intron (ENST00000539881/ENSG00000140853, intron 3 of 24)	16	57054625	57117431	62807	1	ENSG00000140853	ENST00000539144	622	84166	NLRC5	NLRC5	NLR family CARD domain containing 5
chr16	57059414	57060170	757	*	Proximal region	16	57059599	57095915	36317	1	ENSG00000140853	ENST00000538805	0	84166	NLRC5	NLRC5	NLR family CARD domain containing 5
chr16	57163527	57164547	1021	*	Intron (ENST00000290776/ENSG00000140848, intron 12 of 15)	16	57162964	57181878	18915	1	ENSG00000140848	ENST00000566910	563	221184	CPNE2	CPNE2	copine 2
chr16	57231693	57232275	583	*	Intron (ENST00000562439/ENSG00000159579, intron 1 of 3)	16	57238509	57243007	4499	1	ENSG00000159579	ENST00000561641	-6234	89970	RSPRY1	RSPRY1	ring finger and SPRY domain containing 1
chr16	57577128	57577590	463	*	Intron (ENST00000349457/ENSG00000159618, intron 1 of 11)	16	57576601	57611107	34507	1	ENSG00000159618	ENST00000340339	527	221188	ADGRG5	GPR114	adhesion G protein-coupled receptor G5
chr16	57621709	57622524	816	*	Intron (ENST00000569839/ENSG00000159618, intron 1 of 2)	16	57608728	57625593	16866	1	ENSG00000159618	ENST00000569839	12981	221188	ADGRG5	GPR114	adhesion G protein-coupled receptor G5
chr16	58022177	58022603	427	*	Distal Intergenic	16	58019085	58022020	2936	1	ENSG00000159648	ENST00000562915	3092	374739	TEPP	TEPP	testis, prostate and placenta expressed
chr16	58527119	58527399	281	*	Intron (ENST00000568999/ENSG00000103034, intron 2 of 6)	16	58529360	58541101	11742	1	ENSG00000103034	ENST00000561720	-1961	65009	NDRG4	NDRG4	NDRG family member 4
chr16	59435870	59436478	609	*	Distal Intergenic	16	59448677	59448749	73	1	ENSG00000238601	ENST00000408434	-12199	NA	NA	AC040163.1	NA
chr16	59437181	59438361	1181	*	Distal Intergenic	16	59448677	59448749	73	1	ENSG00000238601	ENST00000408434	-10316	NA	NA	AC040163.1	NA
chr16	60436194	60437406	1213	*	Intron (ENST00000565133/ENSG00000261436, intron 3 of 4)	16	60463552	60463637	86	2	ENSG00000265167	ENST00000585035	26231	NA	NA	AC009081.1	NA
chr16	60437774	60438226	453	*	Intron (ENST00000565133/ENSG00000261436, intron 3 of 4)	16	60463552	60463637	86	2	ENSG00000265167	ENST00000585035	25411	NA	NA	AC009081.1	NA
chr16	62979257	62979712	456	*	Distal Intergenic	16	63091122	63093812	2691	2	ENSG00000261502	ENST00000568741	114100	NA	NA	RP11-96H17.1	NA
chr16	66640534	66640965	432	*	Intron (ENST00000563672/ENSG00000140931, intron 2 of 3)	16	66639424	66646663	7240	1	ENSG00000140931	ENST00000566121	1110	123920	CMTM3	CMTM3	CKLF like MARVEL transmembrane domain containing 3
chr16	66641242	66642130	889	*	Proximal region	16	66643275	66647358	4084	1	ENSG00000140931	ENST00000564247	-1145	123920	CMTM3	CMTM3	CKLF like MARVEL transmembrane domain containing 3
chr16	67270914	67273033	2120	*	Proximal region	16	67271586	67306093	34508	1	ENSG00000135740	ENST00000564704	0	6553	SLC9A5	SLC9A5	solute carrier family 9 member A5
chr16	67273279	67274489	1211	*	Exon (ENST00000258201/ENSG00000135723, exon 2 of 22)	16	67271586	67306093	34508	1	ENSG00000135740	ENST00000564704	1693	6553	SLC9A5	SLC9A5	solute carrier family 9 member A5
chr16	67916351	67918143	1793	*	Proximal region	16	67916352	67918225	1874	1	ENSG00000038358	ENST00000577105	0	23644	EDC4	EDC4	enhancer of mRNA decapping 4
chr16	67933453	67934386	934	*	Intron (ENST00000570631/ENSG00000159792, intron 1 of 1)	16	67927204	67937048	9845	1	ENSG00000159792	ENST00000575198	6249	5681	PSKH1	PSKH1	protein serine kinase H1
chr16	67939373	67939696	324	*	Intron (ENST00000570631/ENSG00000159792, intron 1 of 1)	16	67927204	67937048	9845	1	ENSG00000159792	ENST00000575198	12169	5681	PSKH1	PSKH1	protein serine kinase H1
chr16	68286565	68286931	367	*	Proximal region	16	68288256	68289834	1579	1	ENSG00000103066	ENST00000562449	-1325	23659	PLA2G15	PLA2G15	phospholipase A2 group XV
chr16	68302529	68302955	427	*	Intron (ENST00000219343/ENSG00000103064, intron 2 of 10)	16	68300505	68308904	8400	1	ENSG00000103064	ENST00000563146	2024	9057	SLC7A6	SLC7A6	solute carrier family 7 member 6
chr16	68303344	68303961	618	*	Intron (ENST00000219343/ENSG00000103064, intron 2 of 10)	16	68300505	68308904	8400	1	ENSG00000103064	ENST00000563146	2839	9057	SLC7A6	SLC7A6	solute carrier family 7 member 6
chr16	68304604	68305993	1390	*	Proximal region	16	68306882	68308998	2117	1	ENSG00000103064	ENST00000568024	-889	9057	SLC7A6	SLC7A6	solute carrier family 7 member 6
chr16	68860865	68861177	313	*	Intron (ENST00000261769/ENSG00000039068, intron 13 of 15)	16	68848233	68857429	9197	2	ENSG00000260798	ENST00000563916	-3436	NA	NA	RP11-354M1.2	NA
chr16	69072084	69073202	1119	*	Intron (ENST00000261778/ENSG00000103047, intron 16 of 17)	16	69067889	69069945	2057	1	ENSG00000244378	ENST00000469997	4195	NA	NA	RPS2P45	NA
chr16	69369330	69370170	841	*	Proximal region	16	69362547	69368774	6228	2	ENSG00000272617	ENST00000562949	-556	NA	NA	RP11-343C2.12	NA
chr16	69371680	69372270	591	*	Proximal region	16	69369118	69372480	3363	2	ENSG00000213380	ENST00000567493	210	84342	COG8	COG8	component of oligomeric golgi complex 8
chr16	70423156	70424467	1312	*	Intron (ENST00000566960/ENSG00000260111, intron 1 of 1)	16	70415477	70427662	12186	2	ENSG00000157350	ENST00000567822	3195	6483	ST3GAL2	ST3GAL2	ST3 beta-galactoside alpha-2,3-sialyltransferase 2
chr16	70424778	70426531	1754	*	Intron (ENST00000566960/ENSG00000260111, intron 1 of 1)	16	70415477	70427662	12186	2	ENSG00000157350	ENST00000567822	1131	6483	ST3GAL2	ST3GAL2	ST3 beta-galactoside alpha-2,3-sialyltransferase 2
chr16	70426633	70427392	760	*	Proximal region	16	70415477	70427662	12186	2	ENSG00000157350	ENST00000567822	270	6483	ST3GAL2	ST3GAL2	ST3 beta-galactoside alpha-2,3-sialyltransferase 2
chr16	71603165	71603622	458	*	Proximal region	16	71601892	71603837	1946	2	ENSG00000198650	ENST00000564007	215	6898	TAT	TAT	tyrosine aminotransferase
chr16	71730753	71731320	568	*	Intron (ENST00000360429/ENSG00000040199, intron 2 of 17)	16	71732470	71732604	135	2	ENSG00000263666	ENST00000578836	1284	100379141	SNORA70D	SNORA70D	small nucleolar RNA, H/ACA box 70D
chr16	71731723	71732257	535	*	Proximal region	16	71732470	71732604	135	2	ENSG00000263666	ENST00000578836	347	100379141	SNORA70D	SNORA70D	small nucleolar RNA, H/ACA box 70D
chr16	71733918	71734846	929	*	Proximal region	16	71732470	71732604	135	2	ENSG00000263666	ENST00000578836	-1314	100379141	SNORA70D	SNORA70D	small nucleolar RNA, H/ACA box 70D
chr16	72140576	72141835	1260	*	Proximal region	16	72142195	72146538	4344	1	ENSG00000140829	ENST00000563819	-360	9785	DHX38	DHX38	DEAH-box helicase 38
chr16	72199347	72199690	344	*	Intron (ENST00000537465/ENSG00000118557, intron 2 of 19)	16	72152999	72205170	52172	2	ENSG00000118557	ENST00000355636	5480	83449	PMFBP1	PMFBP1	polyamine modulated factor 1 binding protein 1
chr16	73134382	73136131	1750	*	Distal Intergenic	16	73126248	73127673	1426	1	ENSG00000260880	ENST00000569990	8134	283902	HCCAT5	HCCAT5	hepatocellular carcinoma associated transcript 5
chr16	73690993	73691378	386	*	Distal Intergenic	16	73577840	73592421	14582	1	ENSG00000260848	ENST00000567227	113153	NA	NA	CTD-2009A10.1	NA
chr16	73692096	73692448	353	*	Distal Intergenic	16	73577840	73592421	14582	1	ENSG00000260848	ENST00000567227	114256	NA	NA	CTD-2009A10.1	NA
chr16	74002438	74003260	823	*	Distal Intergenic	16	73974538	73975423	886	2	ENSG00000225178	ENST00000484897	-27015	NA	NA	RPSAP56	NA
chr16	74003448	74004293	846	*	Distal Intergenic	16	73974538	73975423	886	2	ENSG00000225178	ENST00000484897	-28025	NA	NA	RPSAP56	NA
chr16	74425453	74425868	416	*	Exon (ENST00000429990/ENSG00000196436, exon 7 of 7)	16	74411776	74425978	14203	1	ENSG00000196436	ENST00000429990	13677	440348	NPIPB15	NPIPB15	nuclear pore complex interacting protein family member B15
chr16	77221758	77222079	322	*	Distal Intergenic	16	77224732	77228257	3526	1	ENSG00000103111	ENST00000569610	-2653	22879	MON1B	MON1B	MON1 homolog B, secretory trafficking associated
chr16	77223002	77223839	838	*	Proximal region	16	77224732	77228257	3526	1	ENSG00000103111	ENST00000569610	-893	22879	MON1B	MON1B	MON1 homolog B, secretory trafficking associated
chr16	77241169	77241885	717	*	Intron (ENST00000378644/ENSG00000205078, intron 2 of 10)	16	77246305	77247112	808	1	ENSG00000205078	ENST00000568925	-4420	100130958	SYCE1L	SYCE1L	synaptonemal complex central element protein 1 like
chr16	77497218	77497614	397	*	Distal Intergenic	16	77469907	77469999	93	2	ENSG00000216131	ENST00000401312	-27219	NA	NA	AC025284.1	NA
chr16	77497916	77498740	825	*	Distal Intergenic	16	77469907	77469999	93	2	ENSG00000216131	ENST00000401312	-27917	NA	NA	AC025284.1	NA
chr16	77898087	77898590	504	*	Intron (ENST00000302536/ENSG00000171724, intron 4 of 8)	16	77896645	77916305	19661	1	ENSG00000171724	ENST00000563850	1442	57687	VAT1L	VAT1L	vesicle amine transport 1 like
chr16	79186353	79186673	321	*	Intron (ENST00000566780/ENSG00000186153, intron 8 of 8)	16	79230256	79246197	15942	1	ENSG00000186153	ENST00000566103	-43583	51741	WWOX	WWOX	WW domain containing oxidoreductase
chr16	81251191	81252169	979	*	Intron (ENST00000525539/ENSG00000166473, intron 1 of 42)	16	81134728	81253975	119248	2	ENSG00000166473	ENST00000525539	1806	114780	PKD1L2	PKD1L2	polycystin 1 like 2 (gene/pseudogene)
chr16	81573729	81574551	823	*	Intron (ENST00000537098/ENSG00000153815, intron 1 of 20)	16	81528954	81745173	216220	1	ENSG00000153815	ENST00000539778	44775	80790	CMIP	CMIP	c-Maf inducing protein
chr16	81894147	81894661	515	*	Intron (ENST00000359376/ENSG00000197943, intron 5 of 32)	16	81891550	81892874	1325	1	ENSG00000197943	ENST00000565020	2597	5336	PLCG2	PLCG2	phospholipase C gamma 2
chr16	81895547	81896554	1008	*	Intron (ENST00000359376/ENSG00000197943, intron 5 of 32)	16	81891550	81892874	1325	1	ENSG00000197943	ENST00000565020	3997	5336	PLCG2	PLCG2	phospholipase C gamma 2
chr16	82087755	82088341	587	*	Intron (ENST00000563491/ENSG00000086696, intron 1 of 2)	16	82090058	82131946	41889	1	ENSG00000086696	ENST00000568090	-1717	3294	HSD17B2	HSD17B2	hydroxysteroid 17-beta dehydrogenase 2
chr16	82369063	82369985	923	*	Distal Intergenic	16	82381112	82381184	73	2	ENSG00000264502	ENST00000583568	11199	NA	NA	AC024590.1	NA
chr16	82651655	82652666	1012	*	Distal Intergenic	16	82660408	83830204	1169797	1	ENSG00000140945	ENST00000566620	-7742	1012	CDH13	CDH13	cadherin 13
chr16	83654947	83655359	413	*	Intron (ENST00000566620/ENSG00000140945, intron 8 of 13)	16	83688425	83704486	16062	1	ENSG00000140945	ENST00000562307	-33066	1012	CDH13	CDH13	cadherin 13
chr16	83971354	83971998	645	*	Intron (ENST00000561562/ENSG00000260300, intron 2 of 3)	16	83964951	83966309	1359	1	ENSG00000260300	ENST00000563248	6403	NA	NA	RP11-505K9.4	NA
chr16	84988478	84989077	600	*	Distal Intergenic	16	85009710	85010887	1178	2	ENSG00000153786	ENST00000564526	21810	55625	ZDHHC7	ZDHHC7	zinc finger DHHC-type containing 7
chr16	85036773	85037233	461	*	Intron (ENST00000313732/ENSG00000153786, intron 1 of 7)	16	85023939	85038616	14678	2	ENSG00000153786	ENST00000569017	1383	55625	ZDHHC7	ZDHHC7	zinc finger DHHC-type containing 7
chr16	85068996	85069710	715	*	Intron (ENST00000538274/ENSG00000135709, intron 1 of 11)	16	85061410	85127826	66417	1	ENSG00000135709	ENST00000258180	7586	9764	KIAA0513	KIAA0513	KIAA0513
chr16	85381553	85382627	1075	*	Distal Intergenic	16	85391069	85393055	1987	1	ENSG00000261567	ENST00000568080	-8442	NA	NA	RP11-680G10.1	NA
chr16	85435903	85436499	597	*	Distal Intergenic	16	85475029	85475098	70	2	ENSG00000264203	ENST00000582003	38599	NA	NA	AC092377.1	NA
chr16	85436994	85437737	744	*	Distal Intergenic	16	85475029	85475098	70	2	ENSG00000264203	ENST00000582003	37361	NA	NA	AC092377.1	NA
chr16	85446361	85448603	2243	*	Distal Intergenic	16	85475029	85475098	70	2	ENSG00000264203	ENST00000582003	26495	NA	NA	AC092377.1	NA
chr16	85537683	85538974	1292	*	Distal Intergenic	16	85475029	85475098	70	2	ENSG00000264203	ENST00000582003	-62585	NA	NA	AC092377.1	NA
chr16	85598323	85599037	715	*	Distal Intergenic	16	85613615	85617177	3563	2	ENSG00000270124	ENST00000602862	18140	NA	NA	RP11-118F19.1	NA
chr16	85612236	85612513	278	*	Downstream (1-2kb)	16	85613615	85617177	3563	2	ENSG00000270124	ENST00000602862	4664	NA	NA	RP11-118F19.1	NA
chr16	85970644	85971886	1243	*	Proximal region	16	85968887	85969829	943	2	ENSG00000268804	ENST00000598933	-815	NA	NA	RP11-542M13.3	NA
chr16	86830614	86830977	364	*	Distal Intergenic	16	86755698	86771325	15628	1	ENSG00000261175	ENST00000562064	74916	102724344	LINC02188	CTD-2015G9.2	long intergenic non-protein coding RNA 2188
chr16	86962648	86963351	704	*	Distal Intergenic	16	86939781	86940078	298	2	ENSG00000260795	ENST00000566109	-22570	NA	NA	RP11-107C10.1	NA
chr16	87321860	87322195	336	*	Intron (ENST00000562840/ENSG00000260456, intron 1 of 4)	16	87324332	87325644	1313	2	ENSG00000261697	ENST00000568824	3449	101928682	LOC101928682	RP11-178L8.5	uncharacterized LOC101928682
chr16	87794256	87794699	444	*	Intron (ENST00000567298/ENSG00000104731, intron 2 of 16)	16	87743069	87795622	52554	2	ENSG00000104731	ENST00000566661	923	54758	KLHDC4	KLHDC4	kelch domain containing 4
chr16	88683970	88684401	432	*	Intron (ENST00000301011/ENSG00000158545, intron 8 of 17)	16	88690451	88698255	7805	1	ENSG00000158545	ENST00000564341	-6050	124245	ZC3H18	ZC3H18	zinc finger CCCH-type containing 18
chr16	88684754	88685855	1102	*	Intron (ENST00000301011/ENSG00000158545, intron 8 of 17)	16	88690451	88698255	7805	1	ENSG00000158545	ENST00000564341	-4596	124245	ZC3H18	ZC3H18	zinc finger CCCH-type containing 18
chr16	88686193	88687088	896	*	Intron (ENST00000301011/ENSG00000158545, intron 8 of 17)	16	88690451	88698255	7805	1	ENSG00000158545	ENST00000564341	-3363	124245	ZC3H18	ZC3H18	zinc finger CCCH-type containing 18
chr16	89075184	89075621	438	*	Distal Intergenic	16	89050440	89061777	11338	1	ENSG00000259989	ENST00000562040	24744	NA	NA	CTD-2555A7.1	NA
chr16	89115517	89116143	627	*	Intron (ENST00000537498/ENSG00000256982, intron 1 of 1)	16	89112580	89119373	6794	2	ENSG00000256982	ENST00000537498	3230	NA	NA	CTD-2555A7.2	NA
chr16	89116043	89120424	4382	*	Proximal region	16	89112580	89119373	6794	2	ENSG00000256982	ENST00000537498	0	NA	NA	CTD-2555A7.2	NA
chr16	89451342	89451870	529	*	Intron (ENST00000378330/ENSG00000167522, intron 3 of 13)	16	89458783	89478972	20190	2	ENSG00000261574	ENST00000562211	27102	NA	NA	RP1-168P16.2	NA
chr16	89582819	89583813	995	*	Intron (ENST00000566371/ENSG00000197912, intron 3 of 3)	16	89589128	89592803	3676	1	ENSG00000197912	ENST00000562775	-5315	6687	SPG7	SPG7	SPG7 matrix AAA peptidase subunit, paraplegin
chr16	90026743	90027012	270	*	Proximal region	16	90028461	90032751	4291	1	ENSG00000140995	ENST00000563805	-1449	54849	DEF8	DEF8	differentially expressed in FDCP 8 homolog
chr16	90172521	90172805	285	*	Proximal region	16	90171503	90172724	1222	2	ENSG00000260507	ENST00000562203	0	NA	NA	RP11-356C4.3	NA
chr17	7203	7478	276	*	Intron (ENST00000343572/ENSG00000272636, intron 5 of 5)	17	4961	5048	88	2	ENSG00000273288	ENST00000583926	-2155	NA	NA	AC108004.5	NA
chr17	163688	167637	3950	*	Intron (ENST00000331302/ENSG00000181031, intron 5 of 9)	17	64493	169271	104779	2	ENSG00000181031	ENST00000576001	1634	9501	RPH3AL	RPH3AL	rabphilin 3A like (without C2 domains)
chr17	167744	168308	565	*	Intron (ENST00000331302/ENSG00000181031, intron 5 of 9)	17	64493	169271	104779	2	ENSG00000181031	ENST00000576001	963	9501	RPH3AL	RPH3AL	rabphilin 3A like (without C2 domains)
chr17	406776	407064	289	*	Proximal region	17	406411	414587	8177	1	ENSG00000263015	ENST00000571282	365	NA	NA	RP5-1029F21.3	NA
chr17	618476	619693	1218	*	Proximal region	17	435208	618096	182889	2	ENSG00000141252	ENST00000573028	-380	55275	VPS53	VPS53	VPS53 subunit of GARP complex
chr17	619964	620917	954	*	Intron (ENST00000576019/ENSG00000141252, intron 1 of 6)	17	435208	618096	182889	2	ENSG00000141252	ENST00000573028	-1868	55275	VPS53	VPS53	VPS53 subunit of GARP complex
chr17	621639	622156	518	*	Intron (ENST00000576019/ENSG00000141252, intron 1 of 6)	17	556566	624957	68392	2	ENSG00000141252	ENST00000576019	2801	55275	VPS53	VPS53	VPS53 subunit of GARP complex
chr17	780045	780620	576	*	Proximal region	17	781142	783333	2192	1	ENSG00000262133	ENST00000573877	-522	NA	NA	RP11-676J12.6	NA
chr17	1032921	1033304	384	*	Intron (ENST00000302538/ENSG00000159842, intron 1 of 22)	17	995032	1029880	34849	2	ENSG00000159842	ENST00000570525	-3041	29	ABR	ABR	ABR activator of RhoGEF and GTPase
chr17	1035184	1035570	387	*	Intron (ENST00000302538/ENSG00000159842, intron 1 of 22)	17	995032	1029880	34849	2	ENSG00000159842	ENST00000570525	-5304	29	ABR	ABR	ABR activator of RhoGEF and GTPase
chr17	1188194	1189286	1093	*	Intron (ENST00000333813/ENSG00000184811, intron 1 of 2)	17	1182957	1204281	21325	1	ENSG00000184811	ENST00000333813	5237	286753	TRARG1	TUSC5	trafficking regulator of GLUT4 (SLC2A4) 1
chr17	1189346	1191382	2037	*	Intron (ENST00000333813/ENSG00000184811, intron 1 of 2)	17	1182957	1204281	21325	1	ENSG00000184811	ENST00000333813	6389	286753	TRARG1	TUSC5	trafficking regulator of GLUT4 (SLC2A4) 1
chr17	1756700	1756967	268	*	Intron (ENST00000571058/ENSG00000132383, intron 5 of 5)	17	1761333	1761740	408	2	ENSG00000108958	ENST00000451056	4773	NA	NA	AC016292.3	NA
chr17	1919303	1919778	476	*	Proximal region	17	1921010	1922396	1387	1	ENSG00000228133	ENST00000572287	-1232	105371485	LOC105371485	AC099684.1	uncharacterized LOC105371485
chr17	2313647	2314012	366	*	Intron (ENST00000571332/ENSG00000127804, intron 2 of 2)	17	2310279	2318731	8453	2	ENSG00000205821	ENST00000609667	4719	NA	NA	AC006435.1	NA
chr17	2761731	2763061	1331	*	Intron (ENST00000540393/ENSG00000132359, intron 2 of 24)	17	2699776	2938065	238290	1	ENSG00000132359	ENST00000542807	61955	23108	RAP1GAP2	RAP1GAP2	RAP1 GTPase activating protein 2
chr17	3074871	3076327	1457	*	Intron (ENST00000572821/ENSG00000261848, intron 1 of 3)	17	3038263	3080229	41967	2	ENSG00000261848	ENST00000572821	3902	100288728	LOC100288728	CTD-2309O5.3	uncharacterized LOC100288728
chr17	3290492	3291692	1201	*	Proximal region	17	3187772	3289633	101862	2	ENSG00000262670	ENST00000573901	-859	NA	NA	RP11-64J4.2	NA
chr17	4778670	4779496	827	*	Proximal region	17	4778921	4779205	285	1	ENSG00000263599	ENST00000579185	0	NA	NA	RN7SL171P	NA
chr17	4998652	4999657	1006	*	3' UTR	17	5009527	5012620	3094	2	ENSG00000167840	ENST00000572468	12963	7775	ZNF232	ZNF232	zinc finger protein 232
chr17	5000318	5002398	2081	*	Distal Intergenic	17	5009527	5012620	3094	2	ENSG00000167840	ENST00000572468	10222	7775	ZNF232	ZNF232	zinc finger protein 232
chr17	5108651	5109634	984	*	Intron (ENST00000575601/ENSG00000261879, intron 1 of 2)	17	5095399	5138938	43540	1	ENSG00000261879	ENST00000571689	13252	100130950	LOC100130950	RP11-333E1.1	uncharacterized LOC100130950
chr17	5109305	5110087	783	*	Intron (ENST00000575601/ENSG00000261879, intron 1 of 2)	17	5095399	5138938	43540	1	ENSG00000261879	ENST00000571689	13906	100130950	LOC100130950	RP11-333E1.1	uncharacterized LOC100130950
chr17	5110736	5111337	602	*	Intron (ENST00000575601/ENSG00000261879, intron 1 of 2)	17	5126666	5151364	24699	1	ENSG00000261879	ENST00000573772	-15329	100130950	LOC100130950	RP11-333E1.1	uncharacterized LOC100130950
chr17	5740719	5741176	458	*	Intron (ENST00000563763/ENSG00000179314, intron 2 of 3)	17	5676246	5984112	307867	1	ENSG00000179314	ENST00000573619	64473	23302	WSCD1	WSCD1	WSC domain containing 1
chr17	5741824	5742233	410	*	Intron (ENST00000563763/ENSG00000179314, intron 2 of 3)	17	5676246	5984112	307867	1	ENSG00000179314	ENST00000573619	65578	23302	WSCD1	WSCD1	WSC domain containing 1
chr17	5789827	5791144	1318	*	Intron (ENST00000563763/ENSG00000179314, intron 2 of 3)	17	5676246	5984112	307867	1	ENSG00000179314	ENST00000573619	113581	23302	WSCD1	WSCD1	WSC domain containing 1
chr17	5992090	5992854	765	*	Intron (ENST00000574946/ENSG00000179314, intron 3 of 8)	17	5985202	5993681	8480	1	ENSG00000179314	ENST00000576947	6888	23302	WSCD1	WSCD1	WSC domain containing 1
chr17	5993085	5993866	782	*	3' UTR	17	5985202	5993681	8480	1	ENSG00000179314	ENST00000576947	7883	23302	WSCD1	WSCD1	WSC domain containing 1
chr17	8048629	8049062	434	*	Proximal region	17	8047075	8048488	1414	2	ENSG00000179094	ENST00000578950	-141	5187	PER1	PER1	period circadian regulator 1
chr17	8195054	8195584	531	*	Intron (ENST00000579192/ENSG00000125434, intron 2 of 6)	17	8192934	8198125	5192	2	ENSG00000125434	ENST00000579681	2541	399512	SLC25A35	SLC25A35	solute carrier family 25 member 35
chr17	8769418	8770195	778	*	Intron (ENST00000452122/ENSG00000174083, intron 1 of 19)	17	8706055	8770977	64923	2	ENSG00000174083	ENST00000583984	782	NA	NA	PIK3R6	NA
chr17	9161008	9161360	353	*	Intron (ENST00000306357/ENSG00000170310, intron 7 of 7)	17	9153804	9176751	22948	2	ENSG00000170310	ENST00000570987	15391	9482	STX8	STX8	syntaxin 8
chr17	9289076	9289379	304	*	Intron (ENST00000306357/ENSG00000170310, intron 6 of 7)	17	9153791	9341206	187416	2	ENSG00000170310	ENST00000570583	51827	9482	STX8	STX8	syntaxin 8
chr17	9881316	9882053	738	*	Intron (ENST00000437099/ENSG00000007237, intron 3 of 13)	17	9830047	9862812	32766	2	ENSG00000007237	ENST00000580811	-18504	8522	GAS7	GAS7	growth arrest specific 7
chr17	10847486	10847978	493	*	Distal Intergenic	17	10781510	10784212	2703	1	ENSG00000263508	ENST00000585243	65976	NA	NA	RP11-963H4.3	NA
chr17	10849657	10850052	396	*	Distal Intergenic	17	10781510	10784212	2703	1	ENSG00000263508	ENST00000585243	68147	NA	NA	RP11-963H4.3	NA
chr17	11575462	11576257	796	*	Intron (ENST00000262442/ENSG00000007174, intron 17 of 68)	17	11607517	11608810	1294	1	ENSG00000007174	ENST00000583192	-31260	1770	DNAH9	DNAH9	dynein axonemal heavy chain 9
chr17	12223535	12223877	343	*	Distal Intergenic	17	12104917	12118584	13668	1	ENSG00000265400	ENST00000585228	118618	NA	NA	RP11-471L13.2	NA
chr17	12293059	12293408	350	*	Distal Intergenic	17	12453099	12540504	87406	1	ENSG00000179136	ENST00000313495	-159691	284034	LINC00670	LINC00670	long intergenic non-protein coding RNA 670
chr17	12794630	12795448	819	*	Intron (ENST00000379672/ENSG00000006740, intron 1 of 20)	17	12820585	12820659	75	2	ENSG00000265503	ENST00000580405	25211	100616494	MIR1269B	MIR1269B	microRNA 1269b
chr17	12889847	12890118	272	*	Exon (ENST00000584974/ENSG00000006740, exon 1 of 1)	17	12887806	12892233	4428	1	ENSG00000006740	ENST00000584974	2041	9912	ARHGAP44	ARHGAP44	Rho GTPase activating protein 44
chr17	15783741	15784104	364	*	Distal Intergenic	17	15732798	15762132	29335	1	ENSG00000227790	ENST00000584636	50943	NA	NA	AC015922.5	NA
chr17	16061908	16062889	982	*	3' UTR	17	16041082	16041186	105	2	ENSG00000199674	ENST00000362804	-20722	NA	NA	RNU6-862P	NA
chr17	16063045	16063496	452	*	Intron (ENST00000268712/ENSG00000141027, intron 5 of 45)	17	16041082	16041186	105	2	ENSG00000199674	ENST00000362804	-21859	NA	NA	RNU6-862P	NA
chr17	16433000	16433395	396	*	Distal Intergenic	17	16461299	16462583	1285	2	ENSG00000266803	ENST00000580311	29188	NA	NA	RP1-77H15.1	NA
chr17	16980138	16980449	312	*	Exon (ENST00000428367/ENSG00000225442, exon 1 of 2)	17	16979352	16981066	1715	2	ENSG00000225442	ENST00000428367	617	NA	NA	MPRIP-AS1	NA
chr17	17236069	17237185	1117	*	Proximal region	17	17236825	17250522	13698	1	ENSG00000205309	ENST00000582909	0	56953	NT5M	NT5M	5',3'-nucleotidase, mitochondrial
chr17	17669649	17671233	1585	*	Intron (ENST00000353383/ENSG00000108557, intron 2 of 5)	17	17662468	17674135	11668	2	ENSG00000237328	ENST00000443696	2902	100861516	RAI1-AS1	RAI1-AS1	RAI1 antisense RNA 1
chr17	17671478	17673617	2140	*	Intron (ENST00000353383/ENSG00000108557, intron 2 of 5)	17	17662468	17674135	11668	2	ENSG00000237328	ENST00000443696	518	100861516	RAI1-AS1	RAI1-AS1	RAI1 antisense RNA 1
chr17	17898988	17899715	728	*	3' UTR	17	17897669	17907765	10097	1	ENSG00000171962	ENST00000496293	1319	83450	DRC3	LRRC48	dynein regulatory complex subunit 3
chr17	20046111	20047040	930	*	Intron (ENST00000472876/ENSG00000128487, intron 1 of 4)	17	20058651	20108051	49401	1	ENSG00000128487	ENST00000582063	-11611	92521	SPECC1	SPECC1	sperm antigen with calponin homology and coiled-coil domains 1
chr17	20047457	20048210	754	*	Intron (ENST00000472876/ENSG00000128487, intron 1 of 4)	17	20058651	20108051	49401	1	ENSG00000128487	ENST00000582063	-10441	92521	SPECC1	SPECC1	sperm antigen with calponin homology and coiled-coil domains 1
chr17	20048532	20048836	305	*	Intron (ENST00000472876/ENSG00000128487, intron 1 of 4)	17	20058651	20108051	49401	1	ENSG00000128487	ENST00000582063	-9815	92521	SPECC1	SPECC1	sperm antigen with calponin homology and coiled-coil domains 1
chr17	20049365	20050660	1296	*	Intron (ENST00000472876/ENSG00000128487, intron 1 of 4)	17	20058651	20108051	49401	1	ENSG00000128487	ENST00000582063	-7991	92521	SPECC1	SPECC1	sperm antigen with calponin homology and coiled-coil domains 1
chr17	21157334	21158096	763	*	Proximal region	17	21142188	21156722	14535	2	ENSG00000154035	ENST00000468196	-612	NA	NA	C17orf103	NA
chr17	21310338	21310939	602	*	Intron (ENST00000583088/ENSG00000184185, intron 1 of 2)	17	21308448	21320482	12035	1	ENSG00000184185	ENST00000331718	1890	3768	KCNJ12	KCNJ12	potassium inwardly rectifying channel subfamily J member 12
chr17	21903122	21904339	1218	*	Proximal region	17	21904124	21904694	571	2	ENSG00000266172	ENST00000583831	355	NA	NA	RP11-1109M24.11	NA
chr17	21904524	21905118	595	*	Proximal region	17	21904124	21904694	571	2	ENSG00000266172	ENST00000583831	0	NA	NA	RP11-1109M24.11	NA
chr17	21906297	21906941	645	*	Proximal region	17	21906417	21913070	6654	1	ENSG00000266795	ENST00000581223	0	NA	NA	RP11-744K17.9	NA
chr17	22211522	22212024	503	*	Distal Intergenic	17	22203742	22205012	1271	1	ENSG00000264970	ENST00000578745	7780	NA	NA	RP11-846F4.11	NA
chr17	25654114	25654544	431	*	Distal Intergenic	17	25660282	25675517	15236	1	ENSG00000266313	ENST00000581118	-5738	NA	NA	RP11-173M1.4	NA
chr17	26190557	26191295	739	*	Intron (ENST00000582441/ENSG00000266202, intron 3 of 4)	17	26201671	26208263	6593	1	ENSG00000266527	ENST00000581901	-10376	NA	NA	RP11-138P22.1	NA
chr17	26192881	26193245	365	*	Intron (ENST00000582441/ENSG00000266202, intron 3 of 4)	17	26201671	26208263	6593	1	ENSG00000266527	ENST00000581901	-8426	NA	NA	RP11-138P22.1	NA
chr17	26644361	26646005	1645	*	Proximal region	17	26603071	26644809	41739	2	ENSG00000265480	ENST00000578578	0	284085	KRT18P55	KRT18P55	keratin 18 pseudogene 55
[truncated: 3,065 more rows]
